# Supplementary material for: Poly[bis­(dimethyl­ammonium) [bis­(dimethyl­amine-κN)tris­(μ2-terephthalato-κ2 O 1:O 4)dizinc(II)] N,N-dimethyl­formamide disolvate hexa­hydrate]
Source: Acta Crystallogr Sect E Struct Rep Online. 2009 Aug 15;65(Pt 9):m1071–2. doi: 10.1107/S1600536809030177 (PMC2970138; doi:10.1107/S1600536809030177)
Supplement: Supplementary file 1 [file e-65-m1071-sup1.cif]

##############################################################################
###                                                                        ###
###        Electronic paper (Acta Crystallographica Section E)             ###
###                                                                        ###
##############################################################################
#                                                                            #
# This CIF contains the data in a paper accepted for publication in Acta     #
# Crystallographica Section E. It conforms to the requirements of Notes      #
# for Authors for Section E, and has been peer reviewed under the auspices   #
# of the IUCr Commission on Journals.                                        #
#                                                                            #
# Full details of the Crystallographic Information File format               #
# are given in the paper "The Crystallographic Information File (CIF):       #
# a New Standard Archive File for Crystallography" by S. R. Hall, F. H.      #
# Allen and I. D. Brown [Acta Cryst. (1991), A47, 655-685].                  #
#                                                                            #
# The current version of the core CIF dictionary is obtainable from          #
# ftp://ftp.iucr.org/pub/cif_core.dic. The current version number is 2.4.    #
#                                                                            #
# Software is freely available for graphical display of the structure(s) in  #
# this CIF.  For information consult the CIF home page http://www.iucr.org/  #
# cif/home.html                                                              #
#                                                                            #
# This file may be used for bona fide research purposes within the           #
# scientific community so long as proper attribution is given to the journal # 
# article from which it was obtained.                                        #
#                                                                            #
##############################################################################
                                             
data_I
_audit_creation_method     SHELXL-97
_chemical_name_systematic
;
Poly[bis(dimethylammonium)[bis(dimethylamine-\k<i>N</i>)tris(\m~2~-
terephthalato-\k^2^<i>O</i>^1^:<i>O</i>^4^)dizinc(II)]
<i>N</i>,<i>N</i>-dimethylformamide disolvate hexahydrate]
;
_chemical_name_common     ?
_chemical_formula_moiety
                   '2(C2 H8 N +), C28 H26 N2 O12 Zn2 2-, 2(C3 H7 N O), 6(H2 O1)'
_chemical_formula_sum     'C38 H68 N6 O20 Zn2'
_chemical_formula_iupac
                    '(C2 H8 N)2 [Zn2 (C8 H4 O4)3 (C2 H7 N)2], 2C3 H7 N O, 6H2 O'
_chemical_formula_weight     1059.72
_chemical_melting_point     ?
_symmetry_cell_setting     orthorhombic
_symmetry_space_group_name_H-M     'P n m a'
_symmetry_space_group_name_Hall     '-P 2ac 2n'
loop_
    _symmetry_equiv_pos_as_xyz
    'x, y, z'
    '-x+1/2, -y, z+1/2'
    '-x, y+1/2, -z'
    'x+1/2, -y+1/2, -z+1/2'
    '-x, -y, -z'
    'x-1/2, y, -z-1/2'
    'x, -y-1/2, z'
    '-x-1/2, y-1/2, z-1/2'
_cell_length_a     18.421(6)
_cell_length_b     30.906(11)
_cell_length_c     11.346(4)
_cell_angle_alpha     90.00
_cell_angle_beta     90.00
_cell_angle_gamma     90.00
_cell_volume     6459(4)
_cell_formula_units_Z     4
_cell_measurement_reflns_used     6858
_cell_measurement_theta_min     2.21
_cell_measurement_theta_max     23.61
_cell_measurement_temperature     291(2)
_exptl_crystal_description     block
_exptl_crystal_colour     colourless
_exptl_crystal_size_max     0.28
_exptl_crystal_size_mid     0.22
_exptl_crystal_size_min     0.20
_exptl_crystal_density_diffrn     1.090
_exptl_crystal_density_meas     ?
_exptl_crystal_density_method     'not measured'
_exptl_crystal_F_000     2232
_exptl_absorpt_coefficient_mu     0.803
_exptl_absorpt_correction_type     'multi-scan'
_exptl_absorpt_process_details     '(SADABS; Bruker, 2004)'
_exptl_absorpt_correction_T_min     0.81
_exptl_absorpt_correction_T_max     0.85
_exptl_special_details
;
;
_diffrn_ambient_temperature     291(2)
_diffrn_radiation_type     'MoK\a'
_diffrn_radiation_wavelength     0.71073
_diffrn_radiation_source     'sealed tube'
_diffrn_radiation_monochromator     'graphite'
_diffrn_measurement_device_type     'Bruker SMART APEX CCD'
_diffrn_measurement_method     '\f and \w'
_diffrn_detector_area_resol_mean     ?
_diffrn_reflns_number     49068
_diffrn_reflns_av_R_equivalents     0.0897
_diffrn_reflns_av_sigmaI/netI     0.0711
_diffrn_reflns_theta_min     2.11
_diffrn_reflns_theta_max     26.00
_diffrn_reflns_theta_full     26.00
_diffrn_measured_fraction_theta_max     0.999
_diffrn_measured_fraction_theta_full     0.999
_diffrn_reflns_limit_h_min     -22
_diffrn_reflns_limit_h_max     22
_diffrn_reflns_limit_k_min     -35
_diffrn_reflns_limit_k_max     38
_diffrn_reflns_limit_l_min     -13
_diffrn_reflns_limit_l_max     13
_diffrn_standards_number     ?
_diffrn_standards_interval_count     ?
_diffrn_standards_interval_time     ?
_diffrn_standards_decay_%     ?
_refine_special_details
;
 Refinement of F^2^ against ALL reflections.  The weighted R-factor wR and
 goodness of fit S are based on F^2^, conventional R-factors R are based
 on F, with F set to zero for negative F^2^. The threshold expression of
 F^2^ > 2sigma(F^2^) is used only for calculating R-factors(gt) etc. and is
 not relevant to the choice of reflections for refinement.  R-factors based
 on F^2^ are statistically about twice as large as those based on F, and R-
 factors based on ALL data will be even larger.
;
_reflns_number_total     6463
_reflns_number_gt     3985
_reflns_threshold_expression     I>2\s(I)
_refine_ls_structure_factor_coef     Fsqd
_refine_ls_matrix_type     full
_refine_ls_R_factor_all     0.0802
_refine_ls_R_factor_gt     0.0489
_refine_ls_wR_factor_gt     0.0990
_refine_ls_wR_factor_ref     0.1059
_refine_ls_goodness_of_fit_ref     1.041
_refine_ls_restrained_S_all     1.041
_refine_ls_number_reflns     6463
_refine_ls_number_parameters     358
_refine_ls_number_restraints     0
_refine_ls_hydrogen_treatment     constr
_refine_ls_weighting_scheme     calc
_refine_ls_weighting_details
         'calc w=1/[\s^2^(Fo^2^)+(0.0437P)^2^+0.0000P] where P=(Fo^2^+2Fc^2^)/3'
_atom_sites_solution_hydrogens     geom
_atom_sites_solution_primary     direct
_atom_sites_solution_secondary     difmap
_refine_ls_shift/su_max     0.000
_refine_ls_shift/su_mean     0.000
_refine_diff_density_max     0.415
_refine_diff_density_min     -0.441
_refine_ls_extinction_method     none
_refine_ls_extinction_coef     ?
loop_
    _atom_type_symbol
    _atom_type_description
    _atom_type_scat_dispersion_real
    _atom_type_scat_dispersion_imag
    _atom_type_scat_source
    'C' 'C' 0.0033 0.0016
                         'International Tables Vol C Tables 4.2.6.8 and 6.1.1.4'
    'H' 'H' 0.0000 0.0000
                         'International Tables Vol C Tables 4.2.6.8 and 6.1.1.4'
    'N' 'N' 0.0061 0.0033
                         'International Tables Vol C Tables 4.2.6.8 and 6.1.1.4'
    'O' 'O' 0.0106 0.0060
                         'International Tables Vol C Tables 4.2.6.8 and 6.1.1.4'
    'Zn' 'Zn' 0.2839 1.4301
                         'International Tables Vol C Tables 4.2.6.8 and 6.1.1.4'
_computing_data_collection     'SMART (Bruker, 2004)'
_computing_cell_refinement     'SAINT (Bruker, 2004)'
_computing_data_reduction     'SAINT (Bruker, 2004)'
_computing_structure_solution     'SHELXTL (Sheldrick, 2008)'
_computing_structure_refinement     'SHELXTL (Sheldrick, 2008)'
_computing_molecular_graphics     'SHELXTL (Sheldrick, 2008)'
_computing_publication_material     'SHELXTL (Sheldrick, 2008)'
loop_
    _atom_site_type_symbol
    _atom_site_label
    _atom_site_fract_x
    _atom_site_fract_y
    _atom_site_fract_z
    _atom_site_U_iso_or_equiv
    _atom_site_adp_type
    _atom_site_calc_flag
    _atom_site_refinement_flags
    _atom_site_occupancy
    _atom_site_disorder_assembly
    _atom_site_disorder_group
    Zn Zn1 0.748174(18) 0.574369(10) 0.82017(3) 0.03184(10) Uani d . 1 . .
    O O1 0.65833(10) 0.56316(7) 0.90871(16) 0.0365(5) Uani d . 1 . .
    O O2 0.66892(11) 0.49777(6) 0.82720(15) 0.0346(4) Uani d . 1 . .
    O O3 0.84206(11) 0.54729(7) 0.85243(16) 0.0379(5) Uani d . 1 . .
    O O4 0.80801(10) 0.52970(7) 1.03599(16) 0.0396(5) Uani d . 1 . .
    O O5 0.75628(10) 0.63783(6) 0.79740(15) 0.0330(4) Uani d . 1 . .
    O O6 0.78004(10) 0.63646(6) 0.98921(16) 0.0346(4) Uani d . 1 . .
    N N1 0.73121(13) 0.55959(8) 0.6450(2) 0.0358(6) Uani d . 1 . .
    H H1A 0.7200 0.5310 0.6400 0.043 Uiso calc R 1 . .
    C C1 0.63617(15) 0.52421(10) 0.8892(2) 0.0358(7) Uani d . 1 . .
    C C2 0.56500(15) 0.51227(9) 0.9466(2) 0.0343(6) Uani d . 1 . .
    C C3 0.52584(15) 0.54188(9) 1.0140(2) 0.0349(6) Uani d . 1 . .
    H H3 0.5431 0.5699 1.0241 0.042 Uiso calc R 1 . .
    C C4 0.53859(14) 0.47065(9) 0.9343(2) 0.0338(6) Uani d . 1 . .
    H H4 0.5648 0.4507 0.8902 0.041 Uiso calc R 1 . .
    C C5 0.85371(15) 0.53206(9) 0.9570(2) 0.0303(6) Uani d . 1 . .
    C C6 0.92994(15) 0.51533(9) 0.9779(2) 0.0348(6) Uani d . 1 . .
    C C7 0.97830(16) 0.50915(9) 0.8842(2) 0.0347(6) Uani d . 1 . .
    H H7 0.9637 0.5152 0.8076 0.042 Uiso calc R 1 . .
    C C8 0.95059(16) 0.50634(9) 1.0942(2) 0.0375(7) Uani d . 1 . .
    H H8 0.9182 0.5105 1.1561 0.045 Uiso calc R 1 . .
    C C9 0.76932(16) 0.65657(10) 0.8979(3) 0.0390(7) Uani d . 1 . .
    C C10 0.76968(16) 0.70493(10) 0.8943(3) 0.0388(7) Uani d . 1 . .
    C C11 0.77888(16) 0.72718(9) 0.9980(2) 0.0368(7) Uani d . 1 . .
    H H11 0.7851 0.7121 1.0683 0.044 Uiso calc R 1 . .
    C C12 0.75900(15) 0.72744(10) 0.7922(3) 0.0399(7) Uani d . 1 . .
    H H12 0.7517 0.7125 0.7220 0.048 Uiso calc R 1 . .
    C C13 0.79857(15) 0.56728(10) 0.5745(2) 0.0361(7) Uani d . 1 . .
    H H13A 0.7985 0.5488 0.5065 0.054 Uiso calc R 1 . .
    H H13B 0.8404 0.5610 0.6220 0.054 Uiso calc R 1 . .
    H H13C 0.8001 0.5970 0.5497 0.054 Uiso calc R 1 . .
    C C14 0.66929(16) 0.58483(10) 0.5948(3) 0.0384(7) Uani d . 1 . .
    H H14A 0.6832 0.6146 0.5867 0.058 Uiso calc R 1 . .
    H H14B 0.6282 0.5828 0.6466 0.058 Uiso calc R 1 . .
    H H14C 0.6566 0.5733 0.5190 0.058 Uiso calc R 1 . .
    N N2 0.71822(14) 0.58391(7) 0.1646(2) 0.0354(6) Uani d . 1 . .
    H H2A 0.7433 0.5721 0.1039 0.043 Uiso d R 1 . .
    H H2B 0.6898 0.6051 0.1400 0.043 Uiso d R 1 . .
    C C15 0.76977(15) 0.60535(9) 0.2428(3) 0.0367(7) Uani d . 1 . .
    H H15A 0.7630 0.5950 0.3219 0.055 Uiso calc R 1 . .
    H H15B 0.7618 0.6360 0.2405 0.055 Uiso calc R 1 . .
    H H15C 0.8184 0.5991 0.2175 0.055 Uiso calc R 1 . .
    C C16 0.67670(15) 0.54833(9) 0.2260(3) 0.0368(7) Uani d . 1 . .
    H H16A 0.7052 0.5371 0.2899 0.055 Uiso calc R 1 . .
    H H16B 0.6666 0.5255 0.1709 0.055 Uiso calc R 1 . .
    H H16C 0.6319 0.5597 0.2561 0.055 Uiso calc R 1 . .
    N N3 0.99518(13) 0.65769(8) 0.7182(2) 0.0429(6) Uani d . 1 . .
    O O7 0.94026(11) 0.70680(7) 0.62427(17) 0.0433(5) Uani d . 1 . .
    C C17 1.07238(16) 0.66164(10) 0.6734(3) 0.0437(7) Uani d . 1 . .
    H H17A 1.0783 0.6889 0.6338 0.066 Uiso calc R 1 . .
    H H17B 1.0823 0.6385 0.6194 0.066 Uiso calc R 1 . .
    H H17C 1.1055 0.6601 0.7387 0.066 Uiso calc R 1 . .
    C C18 0.97423(16) 0.61309(10) 0.7612(3) 0.0399(7) Uani d . 1 . .
    H H18A 0.9970 0.6076 0.8359 0.060 Uiso calc R 1 . .
    H H18B 0.9899 0.5918 0.7051 0.060 Uiso calc R 1 . .
    H H18C 0.9225 0.6115 0.7700 0.060 Uiso calc R 1 . .
    C C19 0.94719(16) 0.69498(10) 0.7315(3) 0.0422(8) Uani d . 1 . .
    H H19 0.9272 0.7069 0.7995 0.051 Uiso calc R 1 . .
    O O8 0.9438(3) 0.67157(17) -0.0031(4) 0.0440(13) Uani d P 0.40 . .
    H H8X 0.9746 0.6689 -0.0584 0.053 Uiso d PR 0.40 . .
    H H8Y 0.9637 0.6652 0.0622 0.053 Uiso d PR 0.40 . .
    O O9 0.8541(3) 0.71662(18) 0.2652(5) 0.0474(13) Uani d P 0.40 . .
    H H9X 0.8835 0.7354 0.2384 0.057 Uiso d PR 0.40 . .
    H H9Y 0.8109 0.7258 0.2577 0.057 Uiso d PR 0.40 . .
    O O10 0.8853(4) 0.6581(2) 0.4696(6) 0.0503(18) Uani d P 0.30 . .
    H H10X 0.9200 0.6760 0.4780 0.060 Uiso d PR 0.30 . .
    H H10Y 0.8986 0.6333 0.4938 0.060 Uiso d PR 0.30 . .
    O O11 0.9212(4) 0.6362(2) 0.3470(6) 0.0475(18) Uani d P 0.30 . .
    H H11X 0.9660 0.6296 0.3475 0.057 Uiso d PR 0.30 . .
    H H11Y 0.9033 0.6426 0.2802 0.057 Uiso d PR 0.30 . .
    O O12 0.5802(4) 0.6679(2) 0.4913(6) 0.0494(18) Uani d P 0.30 . .
    H H12X 0.5468 0.6616 0.4425 0.059 Uiso d PR 0.30 . .
    H H12Y 0.5761 0.6937 0.5166 0.059 Uiso d PR 0.30 . .
    O O13 0.6421(4) 0.7102(2) 0.3095(6) 0.0480(18) Uani d P 0.30 . .
    H H13E 0.6165 0.7006 0.2528 0.072 Uiso d PR 0.30 . .
    H H13F 0.6247 0.7342 0.3331 0.072 Uiso d PR 0.30 . .
    O O14 0.5498(4) 0.7708(2) 0.2396(6) 0.0467(17) Uani d P 0.30 . .
    H H14E 0.5208 0.7614 0.1873 0.056 Uiso d PR 0.30 . .
    H H14F 0.5316 0.7931 0.2722 0.056 Uiso d PR 0.30 . .
    O O15 0.5532(4) 0.6179(2) 0.2001(6) 0.0437(17) Uani d P 0.30 . .
    H H15X 0.5213 0.6289 0.2452 0.052 Uiso d PR 0.30 . .
    H H15Y 0.5933 0.6311 0.2089 0.052 Uiso d PR 0.30 . .
    O O16 0.7248(3) 0.67473(17) 0.5303(5) 0.0454(13) Uani d P 0.40 . .
    H H16X 0.6995 0.6740 0.4677 0.055 Uiso d PR 0.40 . .
    H H16Y 0.7597 0.6925 0.5220 0.055 Uiso d PR 0.40 . .
loop_
    _atom_site_aniso_label
    _atom_site_aniso_U_11
    _atom_site_aniso_U_22
    _atom_site_aniso_U_33
    _atom_site_aniso_U_12
    _atom_site_aniso_U_13
    _atom_site_aniso_U_23
    Zn1 0.03285(19) 0.02973(17) 0.03293(17) 0.00038(15) -0.00052(13)
                                                                    -0.00070(13)
    O1 0.0329(11) 0.0421(12) 0.0345(10) -0.0038(9) -0.0018(8) 0.0003(9)
    O2 0.0368(11) 0.0372(11) 0.0297(9) -0.0015(9) -0.0077(8) 0.0008(8)
    O3 0.0346(11) 0.0463(12) 0.0327(10) 0.0112(10) -0.0048(8) -0.0049(9)
    O4 0.0354(12) 0.0464(13) 0.0370(10) 0.0076(9) -0.0040(9) -0.0066(9)
    O5 0.0330(11) 0.0335(10) 0.0326(10) -0.0033(9) -0.0025(8) -0.0010(8)
    O6 0.0371(11) 0.0300(10) 0.0367(10) -0.0031(9) -0.0023(8) -0.0054(8)
    N1 0.0339(14) 0.0394(14) 0.0340(12) 0.0024(10) -0.0009(9) 0.0002(11)
    C1 0.0351(17) 0.0433(18) 0.0291(14) -0.0044(13) 0.0054(12) -0.0048(13)
    C2 0.0320(16) 0.0354(16) 0.0356(14) -0.0002(13) 0.0018(12) 0.0039(12)
    C3 0.0307(16) 0.0355(16) 0.0386(14) 0.0028(13) -0.0045(12) -0.0043(12)
    C4 0.0273(16) 0.0383(16) 0.0357(14) -0.0078(12) -0.0012(11) -0.0057(12)
    C5 0.0290(16) 0.0275(14) 0.0342(15) -0.0017(11) -0.0044(12) -0.0034(12)
    C6 0.0333(16) 0.0373(16) 0.0339(14) -0.0013(13) 0.0062(12) 0.0002(12)
    C7 0.0338(16) 0.0372(16) 0.0330(14) 0.0048(13) 0.0015(12) -0.0067(12)
    C8 0.0285(15) 0.0458(18) 0.0381(14) 0.0021(13) -0.0027(12) -0.0015(13)
    C9 0.0422(18) 0.0308(16) 0.0440(16) 0.0016(13) 0.0018(13) -0.0051(14)
    C10 0.0435(18) 0.0312(15) 0.0418(15) 0.0020(13) -0.0039(13) 0.0024(13)
    C11 0.0390(16) 0.0367(15) 0.0347(15) 0.0005(13) 0.0066(12) 0.0017(12)
    C12 0.0430(18) 0.0376(16) 0.0393(16) 0.0082(14) 0.0040(13) 0.0076(12)
    C13 0.0384(17) 0.0369(17) 0.0331(14) -0.0002(13) -0.0042(12) -0.0084(12)
    C14 0.0385(17) 0.0413(18) 0.0356(15) 0.0044(13) 0.0035(13) -0.0107(12)
    N2 0.0398(14) 0.0327(14) 0.0337(12) -0.0028(11) 0.0066(10) 0.0004(10)
    C15 0.0370(17) 0.0334(15) 0.0397(15) -0.0177(13) 0.0012(12) -0.0102(12)
    C16 0.0316(16) 0.0323(16) 0.0465(16) -0.0011(12) 0.0123(13) 0.0159(12)
    N3 0.0420(16) 0.0411(15) 0.0455(14) 0.0119(12) 0.0147(12) 0.0146(11)
    O7 0.0435(13) 0.0435(12) 0.0428(11) 0.0153(10) 0.0121(9) 0.0114(9)
    C17 0.0383(18) 0.0393(18) 0.0534(18) -0.0045(14) -0.0091(14) -0.0137(15)
    C18 0.0336(16) 0.0411(17) 0.0451(16) -0.0150(13) -0.0167(13) 0.0163(14)
    C19 0.0383(18) 0.0489(19) 0.0393(16) 0.0136(15) 0.0184(13) 0.0106(14)
    O8 0.053(3) 0.046(3) 0.033(2) 0.006(3) 0.016(2) 0.013(2)
    O9 0.036(3) 0.059(4) 0.047(3) -0.001(3) -0.004(2) -0.004(3)
    O10 0.050(5) 0.050(5) 0.050(4) -0.001(4) -0.019(4) 0.007(3)
    O11 0.048(4) 0.054(5) 0.040(4) 0.017(4) -0.014(3) -0.011(3)
    O12 0.050(5) 0.054(5) 0.044(4) -0.002(4) -0.002(3) -0.003(3)
    O13 0.054(5) 0.039(4) 0.051(4) -0.002(3) -0.003(3) -0.011(3)
    O14 0.041(4) 0.055(4) 0.044(4) -0.001(3) 0.005(3) 0.017(3)
    O15 0.038(4) 0.042(4) 0.051(4) 0.020(3) 0.006(3) 0.017(3)
    O16 0.047(3) 0.047(3) 0.042(3) 0.022(3) 0.003(2) 0.010(2)
_geom_special_details
;
 All esds (except the esd in the dihedral angle between two l.s. planes)
 are estimated using the full covariance matrix.  The cell esds are taken
 into account individually in the estimation of esds in distances, angles
 and torsion angles; correlations between esds in cell parameters are only
 used when they are defined by crystal symmetry.  An approximate (isotropic)
 treatment of cell esds is used for estimating esds involving l.s. planes.
;
loop_
    _geom_bond_atom_site_label_1
    _geom_bond_atom_site_label_2
    _geom_bond_site_symmetry_2
    _geom_bond_distance
    _geom_bond_publ_flag
    Zn1 O3 . 1.956(2) ?
    Zn1 O1 . 1.967(2) ?
    Zn1 O5 . 1.984(2) ?
    Zn1 N1 . 2.063(2) ?
    O1 C1 . 1.290(4) ?
    O2 C1 . 1.236(3) ?
    O3 C5 . 1.295(3) ?
    O4 C5 . 1.231(3) ?
    O5 C9 . 1.301(3) ?
    O6 C9 . 1.224(3) ?
    N1 C14 . 1.494(4) ?
    N1 C13 . 1.495(4) ?
    N1 H1A . 0.9100 ?
    C1 C2 . 1.510(4) ?
    C2 C4 . 1.382(4) ?
    C2 C3 . 1.394(4) ?
    C3 C4 5_667 1.379(4) ?
    C3 H3 . 0.9300 ?
    C4 C3 5_667 1.379(4) ?
    C4 H4 . 0.9300 ?
    C5 C6 . 1.515(4) ?
    C6 C7 . 1.400(4) ?
    C6 C8 . 1.402(4) ?
    C7 C8 5_767 1.416(4) ?
    C7 H7 . 0.9300 ?
    C8 C7 5_767 1.416(4) ?
    C8 H8 . 0.9300 ?
    C9 C10 . 1.495(4) ?
    C10 C12 . 1.366(4) ?
    C10 C11 . 1.373(4) ?
    C11 C11 7_575 1.411(6) ?
    C11 H11 . 0.9300 ?
    C12 C12 7_575 1.394(6) ?
    C12 H12 . 0.9300 ?
    C13 H13A . 0.9600 ?
    C13 H13B . 0.9600 ?
    C13 H13C . 0.9600 ?
    C14 H14A . 0.9600 ?
    C14 H14B . 0.9600 ?
    C14 H14C . 0.9600 ?
    N2 C15 . 1.459(3) ?
    N2 C16 . 1.509(3) ?
    N2 H2A . 0.9063 ?
    N2 H2B . 0.8851 ?
    C15 H15A . 0.9600 ?
    C15 H15B . 0.9600 ?
    C15 H15C . 0.9600 ?
    C16 H16A . 0.9600 ?
    C16 H16B . 0.9600 ?
    C16 H16C . 0.9600 ?
    N3 C19 . 1.460(4) ?
    N3 C18 . 1.512(4) ?
    N3 C17 . 1.515(4) ?
    O7 C19 . 1.277(3) ?
    C17 H17A . 0.9600 ?
    C17 H17B . 0.9600 ?
    C17 H17C . 0.9600 ?
    C18 H18A . 0.9600 ?
    C18 H18B . 0.9600 ?
    C18 H18C . 0.9600 ?
    C19 H19 . 0.9300 ?
    O8 H8X . 0.8500 ?
    O8 H8Y . 0.8501 ?
    O9 H9X . 0.8500 ?
    O9 H9Y . 0.8499 ?
    O10 O11 . 1.682(9) ?
    O10 H10X . 0.8500 ?
    O10 H10Y . 0.8501 ?
    O11 H11X . 0.8501 ?
    O11 H11Y . 0.8501 ?
    O12 H12X . 0.8500 ?
    O12 H12Y . 0.8499 ?
    O13 H13E . 0.8499 ?
    O13 H13F . 0.8501 ?
    O14 O14 7_575 1.287(14) ?
    O14 H14E . 0.8501 ?
    O14 H14F . 0.8501 ?
    O15 H15X . 0.8499 ?
    O15 H15Y . 0.8500 ?
    O16 H16X . 0.8500 ?
    O16 H16Y . 0.8499 ?
loop_
    _geom_angle_atom_site_label_1
    _geom_angle_atom_site_label_2
    _geom_angle_atom_site_label_3
    _geom_angle_site_symmetry_1
    _geom_angle_site_symmetry_3
    _geom_angle
    _geom_angle_publ_flag
    O3 Zn1 O1 . . 124.97(9) ?
    O3 Zn1 O5 . . 112.39(8) ?
    O1 Zn1 O5 . . 107.69(8) ?
    O3 Zn1 N1 . . 102.68(9) ?
    O1 Zn1 N1 . . 109.00(9) ?
    O5 Zn1 N1 . . 96.02(9) ?
    C1 O1 Zn1 . . 110.06(17) ?
    C5 O3 Zn1 . . 118.27(18) ?
    C9 O5 Zn1 . . 109.86(18) ?
    C14 N1 C13 . . 110.3(2) ?
    C14 N1 Zn1 . . 111.51(17) ?
    C13 N1 Zn1 . . 110.75(17) ?
    C14 N1 H1A . . 108.1 ?
    C13 N1 H1A . . 108.1 ?
    Zn1 N1 H1A . . 108.1 ?
    O2 C1 O1 . . 124.1(3) ?
    O2 C1 C2 . . 120.5(3) ?
    O1 C1 C2 . . 115.4(2) ?
    C4 C2 C3 . . 119.0(3) ?
    C4 C2 C1 . . 119.3(3) ?
    C3 C2 C1 . . 121.7(3) ?
    C4 C3 C2 5_667 . 119.6(3) ?
    C4 C3 H3 5_667 . 120.2 ?
    C2 C3 H3 . . 120.2 ?
    C3 C4 C2 5_667 . 121.4(3) ?
    C3 C4 H4 5_667 . 119.3 ?
    C2 C4 H4 . . 119.3 ?
    O4 C5 O3 . . 125.1(3) ?
    O4 C5 C6 . . 120.0(2) ?
    O3 C5 C6 . . 114.9(2) ?
    C7 C6 C8 . . 121.0(3) ?
    C7 C6 C5 . . 121.2(2) ?
    C8 C6 C5 . . 117.8(2) ?
    C6 C7 C8 . 5_767 120.3(3) ?
    C6 C7 H7 . . 119.9 ?
    C8 C7 H7 5_767 . 119.9 ?
    C6 C8 C7 . 5_767 118.7(3) ?
    C6 C8 H8 . . 120.6 ?
    C7 C8 H8 5_767 . 120.6 ?
    O6 C9 O5 . . 123.1(3) ?
    O6 C9 C10 . . 122.0(3) ?
    O5 C9 C10 . . 115.0(3) ?
    C12 C10 C11 . . 119.3(3) ?
    C12 C10 C9 . . 122.1(3) ?
    C11 C10 C9 . . 118.6(3) ?
    C10 C11 C11 . 7_575 120.06(17) ?
    C10 C11 H11 . . 120.0 ?
    C11 C11 H11 7_575 . 120.0 ?
    C10 C12 C12 . 7_575 120.63(19) ?
    C10 C12 H12 . . 119.7 ?
    C12 C12 H12 7_575 . 119.7 ?
    N1 C13 H13A . . 109.5 ?
    N1 C13 H13B . . 109.5 ?
    H13A C13 H13B . . 109.5 ?
    N1 C13 H13C . . 109.5 ?
    H13A C13 H13C . . 109.5 ?
    H13B C13 H13C . . 109.5 ?
    N1 C14 H14A . . 109.5 ?
    N1 C14 H14B . . 109.5 ?
    H14A C14 H14B . . 109.5 ?
    N1 C14 H14C . . 109.5 ?
    H14A C14 H14C . . 109.5 ?
    H14B C14 H14C . . 109.5 ?
    C15 N2 C16 . . 112.4(2) ?
    C15 N2 H2A . . 108.3 ?
    C16 N2 H2A . . 108.4 ?
    C15 N2 H2B . . 104.0 ?
    C16 N2 H2B . . 112.7 ?
    H2A N2 H2B . . 111.0 ?
    N2 C15 H15A . . 109.5 ?
    N2 C15 H15B . . 109.5 ?
    H15A C15 H15B . . 109.5 ?
    N2 C15 H15C . . 109.5 ?
    H15A C15 H15C . . 109.5 ?
    H15B C15 H15C . . 109.5 ?
    N2 C16 H16A . . 109.5 ?
    N2 C16 H16B . . 109.5 ?
    H16A C16 H16B . . 109.5 ?
    N2 C16 H16C . . 109.5 ?
    H16A C16 H16C . . 109.5 ?
    H16B C16 H16C . . 109.5 ?
    C19 N3 C18 . . 122.1(2) ?
    C19 N3 C17 . . 122.6(2) ?
    C18 N3 C17 . . 114.9(2) ?
    N3 C17 H17A . . 109.5 ?
    N3 C17 H17B . . 109.5 ?
    H17A C17 H17B . . 109.5 ?
    N3 C17 H17C . . 109.5 ?
    H17A C17 H17C . . 109.5 ?
    H17B C17 H17C . . 109.5 ?
    N3 C18 H18A . . 109.5 ?
    N3 C18 H18B . . 109.5 ?
    H18A C18 H18B . . 109.5 ?
    N3 C18 H18C . . 109.5 ?
    H18A C18 H18C . . 109.5 ?
    H18B C18 H18C . . 109.5 ?
    O7 C19 N3 . . 100.8(2) ?
    O7 C19 H19 . . 129.6 ?
    N3 C19 H19 . . 129.6 ?
    H8X O8 H8Y . . 109.5 ?
    H9X O9 H9Y . . 109.5 ?
    O11 O10 H10X . . 93.4 ?
    O11 O10 H10Y . . 78.0 ?
    H10X O10 H10Y . . 109.5 ?
    O10 O11 H11X . . 118.2 ?
    O10 O11 H11Y . . 119.4 ?
    H11X O11 H11Y . . 116.1 ?
    H12X O12 H12Y . . 111.8 ?
    H13E O13 H13F . . 109.5 ?
    O14 O14 H14E 7_575 . 70.0 ?
    O14 O14 H14F 7_575 . 144.0 ?
    H14E O14 H14F . . 109.5 ?
    H15X O15 H15Y . . 109.8 ?
    H16X O16 H16Y . . 109.8 ?
loop_
    _geom_torsion_atom_site_label_1
    _geom_torsion_atom_site_label_2
    _geom_torsion_atom_site_label_3
    _geom_torsion_atom_site_label_4
    _geom_torsion_site_symmetry_1
    _geom_torsion_site_symmetry_2
    _geom_torsion_site_symmetry_3
    _geom_torsion_site_symmetry_4
    _geom_torsion
    _geom_torsion_publ_flag
    O3 Zn1 O1 C1 . . . . -68.3(2) ?
    O5 Zn1 O1 C1 . . . . 156.34(17) ?
    N1 Zn1 O1 C1 . . . . 53.3(2) ?
    O1 Zn1 O3 C5 . . . . -23.0(2) ?
    O5 Zn1 O3 C5 . . . . 110.6(2) ?
    N1 Zn1 O3 C5 . . . . -147.4(2) ?
    O3 Zn1 O5 C9 . . . . -72.17(19) ?
    O1 Zn1 O5 C9 . . . . 69.27(19) ?
    N1 Zn1 O5 C9 . . . . -178.56(18) ?
    O3 Zn1 N1 C14 . . . . -168.38(18) ?
    O1 Zn1 N1 C14 . . . . 57.3(2) ?
    O5 Zn1 N1 C14 . . . . -53.78(19) ?
    O3 Zn1 N1 C13 . . . . -45.2(2) ?
    O1 Zn1 N1 C13 . . . . -179.48(17) ?
    O5 Zn1 N1 C13 . . . . 69.45(19) ?
    Zn1 O1 C1 O2 . . . . 2.5(3) ?
    Zn1 O1 C1 C2 . . . . -176.58(18) ?
    O2 C1 C2 C4 . . . . 3.4(4) ?
    O1 C1 C2 C4 . . . . -177.5(2) ?
    O2 C1 C2 C3 . . . . -178.0(3) ?
    O1 C1 C2 C3 . . . . 1.1(4) ?
    C4 C2 C3 C4 . . . 5_667 -0.8(4) ?
    C1 C2 C3 C4 . . . 5_667 -179.4(2) ?
    C3 C2 C4 C3 . . . 5_667 0.8(4) ?
    C1 C2 C4 C3 . . . 5_667 179.4(2) ?
    Zn1 O3 C5 O4 . . . . 6.8(4) ?
    Zn1 O3 C5 C6 . . . . -174.73(17) ?
    O4 C5 C6 C7 . . . . 166.5(3) ?
    O3 C5 C6 C7 . . . . -12.1(4) ?
    O4 C5 C6 C8 . . . . -13.7(4) ?
    O3 C5 C6 C8 . . . . 167.7(2) ?
    C8 C6 C7 C8 . . . 5_767 -0.1(5) ?
    C5 C6 C7 C8 . . . 5_767 179.7(3) ?
    C7 C6 C8 C7 . . . 5_767 0.1(5) ?
    C5 C6 C8 C7 . . . 5_767 -179.7(3) ?
    Zn1 O5 C9 O6 . . . . 5.0(4) ?
    Zn1 O5 C9 C10 . . . . -174.5(2) ?
    O6 C9 C10 C12 . . . . 178.8(3) ?
    O5 C9 C10 C12 . . . . -1.7(4) ?
    O6 C9 C10 C11 . . . . -3.2(5) ?
    O5 C9 C10 C11 . . . . 176.3(3) ?
    C12 C10 C11 C11 . . . 7_575 -1.4(3) ?
    C9 C10 C11 C11 . . . 7_575 -179.46(18) ?
    C11 C10 C12 C12 . . . 7_575 1.4(4) ?
    C9 C10 C12 C12 . . . 7_575 179.40(19) ?
    C18 N3 C19 O7 . . . . -122.2(3) ?
    C17 N3 C19 O7 . . . . 65.0(3) ?
loop_
    _geom_hbond_atom_site_label_D
    _geom_hbond_atom_site_label_H
    _geom_hbond_atom_site_label_A
    _geom_hbond_site_symmetry_A
    _geom_hbond_distance_DH
    _geom_hbond_distance_HA
    _geom_hbond_distance_DA
    _geom_hbond_angle_DHA
    N1 H1A O4 2_664 0.91 2.27 3.109(3) 152.3
    N1 H1A O2 . 0.91 2.54 3.040(3) 115.1
    N2 H2A O4 1_554 0.91 1.93 2.770(3) 152.9
    N2 H2B O15 . 0.89 2.64 3.241(7) 126.5
    O8 H8X O12 6_656 0.85 2.09 2.519(9) 110.7
    O8 H8X N3 1_554 0.85 2.59 3.329(5) 146.5
    O9 H9X O9 7_575 0.85 1.61 2.063(11) 110.2
    O10 H10X O7 . 0.85 1.95 2.524(7) 123.9
    O11 H11Y O9 . 0.85 2.47 2.927(9) 114.8
    O11 H11X O15 6_656 0.85 1.73 2.552(10) 161.4
    O12 H12X O8 6_556 0.85 2.04 2.519(9) 114.7
    O13 H13F O13 7_575 0.85 1.77 2.460(14) 136.9
    O13 H13F O14 . 0.85 2.08 2.650(10) 124.4
    O15 H15X O11 6_556 0.85 2.13 2.552(10) 110.1
    O16 H16X O12 . 0.85 2.22 2.709(9) 116.4
    O16 H16X O13 . 0.85 2.37 3.131(9) 150.2
    O16 H16Y O10 . 0.85 2.62 3.079(9) 115.5
data_global
_journal_date_recd_electronic     2009-07-05
_journal_date_accepted     2009-07-29
_journal_name_full     'Acta Crystallographica, Section E'
_journal_year     2009
_journal_volume     65
_journal_issue      9
_journal_page_first     m1071
_journal_page_last     m1072
_journal_paper_category     QM
_journal_coeditor_code     AT2837
_publ_contact_author_name     'Ai-Hua Yuan'
_publ_contact_author_address
;
School of Material Science and Engineering, Jiangsu University of Science and
 Technology, Zhenjiang 212003, P. R. China.
;
_publ_contact_author_email     'aihuayuan@163.com'
_publ_contact_author_fax     ?
_publ_contact_author_phone     '+86 511 84448290'
_publ_section_title
;\
Poly[bis(dimethylammonium)
[bis(dimethylamine-\k<i>N</i>)tris(\m~2~-terephthalato-\k^2^<i>O</i>^1^:\
<i>O</i>^4^)dizinc(II)] <i>N</i>,<i>N</i>-dimethylformamide
disolvate hexahydrate]
;
loop_
    _publ_author_name
    _publ_author_footnote
    _publ_author_address
    'Xiao, Jie' .
;
School of Materials Science and Engineering
Jiangsu University of Science and Technology
Zhenjiang 212003
People's Republic of China
;
    'Zhou, Hu' .
;
School of Materials Science and Engineering
Jiangsu University of Science and Technology
Zhenjiang 212003
People's Republic of China
;
    'Yuan, Ai-Hua' .
;
School of Materials Science and Engineering
Jiangsu University of Science and Technology
Zhenjiang 212003
People's Republic of China
;
