# Supplementary material for: Poly[bis­(dimethyl­ammonium) [bis­(dimethyl­amine-κN)tris­(μ2-terephthalato-κ2 O 1:O 4)dizinc(II)] N,N-dimethyl­formamide disolvate hexa­hydrate]
Source: Acta Crystallogr Sect E Struct Rep Online. 2009 Aug 15;65(Pt 9):m1071–2. doi: 10.1107/S1600536809030177 (PMC2970138; doi:10.1107/S1600536809030177)
Supplement: Supplementary file 2 [file e-65-m1071-Isup2.hkl]

# 
# h,k,l, Fc-squared, Fo-squared, sigma(Fo-squared) and status flag 
# 
data_I
_shelx_title ' 70 in Pnma' 
_shelx_refln_list_code          4 
_shelx_F_calc_maximum      529.17 
_exptl_crystal_F_000      2232.00 
_reflns_d_resolution_high  0.8107 
 
loop_ 
 _symmetry_equiv_pos_as_xyz 
 'x, y, z' 
 '-x+1/2, -y, z+1/2' 
 '-x, y+1/2, -z' 
 'x+1/2, -y+1/2, -z+1/2' 
 '-x, -y, -z' 
 'x-1/2, y, -z-1/2' 
 'x, -y-1/2, z' 
 '-x-1/2, y-1/2, z-1/2' 
 
_cell_length_a    18.4206 
_cell_length_b    30.9064 
_cell_length_c    11.3460 
_cell_angle_alpha  90.000 
_cell_angle_beta   90.000 
_cell_angle_gamma  90.000 
 
_shelx_F_squared_multiplier     1.000 
 
loop_ 
 _refln_index_h 
 _refln_index_k 
 _refln_index_l 
 _refln_F_squared_calc 
 _refln_F_squared_meas 
 _refln_F_squared_sigma 
 _refln_observed_status 
   4   0   0   280024.66   266088.38    436.17 o 
   6   0   0    55568.36    54996.19    542.72 o 
   8   0   0     5301.28     6040.62    410.97 o 
  10   0   0   117921.02   115588.04   1888.64 o 
  12   0   0    24446.61    22908.78    668.74 o 
  14   0   0     2665.03     2696.59    849.96 o 
  16   0   0     3340.33     3631.44    233.56 o 
  18   0   0      725.30     1116.65    431.95 o 
  20   0   0      752.18     1523.27    425.33 o 
   2   1   0     7314.13     7034.14    252.87 o 
   4   1   0        9.95       48.91     51.87 o 
   6   1   0    26541.94    26755.08    268.77 o 
   8   1   0     3372.26     3133.43    218.40 o 
  10   1   0     7480.62     6877.32    252.86 o 
  12   1   0     2940.98     3177.92    320.37 o 
  14   1   0       68.27      127.29    175.46 o 
  16   1   0      300.20      394.39     74.83 o 
  18   1   0       54.32      138.10    162.59 o 
  20   1   0        1.02        0.00     33.84 o 
  22   1   0      333.18      581.01    648.14 o 
   2   2   0    21575.70    20825.54    721.06 o 
   4   2   0       47.46      193.53    170.80 o 
   6   2   0    33886.73    32892.52    583.75 o 
   8   2   0      196.20      200.10     57.64 o 
  10   2   0    11611.57    12871.70    195.20 o 
  12   2   0     7872.31     7526.79     98.81 o 
  14   2   0     7649.17     7621.57    314.74 o 
  16   2   0      264.09      522.06    273.15 o 
  18   2   0     3194.08     3290.20    295.73 o 
  20   2   0      278.84      372.89    104.87 o 
  22   2   0     1642.80     2221.94    436.13 o 
   2   3   0     7619.99     6714.60    346.74 o 
   4   3   0     2879.28     2238.06    128.70 o 
   6   3   0      761.64      627.68     38.48 o 
   8   3   0      275.73      378.98    107.37 o 
  10   3   0       58.72      314.88    133.01 o 
  12   3   0     5556.15     5438.28     45.68 o 
  14   3   0     1158.40     1186.13     82.27 o 
  16   3   0     2844.60     2810.34     75.10 o 
  18   3   0      871.24     1093.18    192.17 o 
  20   3   0        7.02       47.01    407.36 o 
  22   3   0        3.25        0.00     99.41 o 
   0   4   0     7601.72    10601.90    913.22 o 
   2   4   0    32727.07    29609.68    348.23 o 
   4   4   0    47052.54    45119.65    404.39 o 
   6   4   0    33795.02    34208.68    231.37 o 
   8   4   0    28346.57    28530.89    264.56 o 
  10   4   0     2715.47     2751.53    142.60 o 
  12   4   0     3791.08     4188.60    257.14 o 
  14   4   0      435.80      972.36    247.03 o 
  16   4   0      175.40      515.56    206.06 o 
  18   4   0       94.52      178.35    211.32 o 
  20   4   0       20.13      143.28    512.77 o 
  22   4   0       89.25       91.29    304.81 o 
   2   5   0        2.98       40.59    209.89 o 
   4   5   0     2369.64     2529.20     45.53 o 
   6   5   0      880.83     2256.87    339.69 o 
   8   5   0      469.62      706.40    168.41 o 
  10   5   0    11122.52    11327.06    302.45 o 
  12   5   0      899.78      845.47     80.31 o 
  14   5   0     4142.24     3724.61    204.61 o 
  16   5   0     2686.96     3067.15    250.17 o 
  18   5   0     1782.05     2025.68    271.94 o 
  20   5   0       21.06       23.74     85.66 o 
  22   5   0        1.25        0.00    179.79 o 
   0   6   0      173.74      627.86    355.49 o 
   2   6   0   245160.67   233803.33   1577.28 o 
   4   6   0    35444.17    34612.39    406.21 o 
   6   6   0     6805.52     6881.58    669.16 o 
   8   6   0    42471.85    41895.23    446.32 o 
  10   6   0    12462.65    12215.24    147.69 o 
  12   6   0     8107.44     8379.77    377.69 o 
  14   6   0    11611.37    11990.74    740.76 o 
  16   6   0      614.11     1270.17    328.41 o 
  18   6   0     2852.54     2745.60    392.40 o 
  20   6   0     2443.20     2346.85    543.68 o 
  22   6   0     1206.53     1524.76    231.70 o 
   2   7   0     4425.32     4130.52    252.72 o 
   4   7   0      450.12      787.51    126.93 o 
   6   7   0      867.03      801.11    190.19 o 
   8   7   0     6922.52     7125.17    117.53 o 
  10   7   0     3881.59     3685.00     88.41 o 
  12   7   0        0.02       59.46    222.75 o 
  14   7   0     3199.24     3315.22    190.48 o 
  16   7   0      114.83      172.15    150.54 o 
  18   7   0     1136.37     1232.92    520.58 o 
  20   7   0       87.83      346.04    451.69 o 
  22   7   0      324.12      425.37    123.73 o 
   0   8   0    37723.07    39457.71    918.93 o 
   2   8   0    68908.05    69884.34   1013.13 o 
   4   8   0     4308.13     4209.73    171.31 o 
   6   8   0     5416.93     5131.36    155.78 o 
   8   8   0    10327.16    10821.29    242.35 o 
  10   8   0    14527.86    14684.39    663.35 o 
  12   8   0     9619.22     8794.51    764.47 o 
  14   8   0     2747.82     3087.27    338.59 o 
  16   8   0     2111.33     2202.22     55.12 o 
  18   8   0      968.36     1385.05   1094.91 o 
  20   8   0     2692.00     2972.35    390.95 o 
  22   8   0      826.43      786.87    165.52 o 
   2   9   0    12274.01    11699.20    490.04 o 
   4   9   0    27962.97    28047.04    243.10 o 
   6   9   0     3578.95     3834.45    270.09 o 
   8   9   0      778.04      952.54     84.37 o 
  10   9   0     3003.27     3004.25    125.67 o 
  12   9   0      439.68      625.65     68.45 o 
  14   9   0     5547.75     5430.84     68.97 o 
  16   9   0      585.03      511.78    467.86 o 
  18   9   0        3.47        0.00   1019.76 o 
  20   9   0      247.71      316.54    745.53 o 
  22   9   0        0.85       95.22    414.98 o 
   0  10   0     1837.06     2467.33    455.67 o 
   2  10   0    21332.20    22340.50    494.99 o 
   4  10   0       61.94      109.55     69.59 o 
   6  10   0      972.07     1705.43    210.77 o 
   8  10   0     8540.39     7877.63    309.30 o 
  10  10   0      882.77     1152.51    207.33 o 
  12  10   0     1963.49     1966.31    135.30 o 
  14  10   0       11.52        0.00     72.30 o 
  16  10   0      209.92      485.54    717.37 o 
  18  10   0      395.33      535.97    383.49 o 
  20  10   0       75.77      269.34    556.55 o 
   2  11   0    26672.64    26865.28    214.27 o 
   4  11   0      708.13      995.75    113.30 o 
   6  11   0    20462.26    21372.12    268.44 o 
   8  11   0      199.40      201.75    110.90 o 
  10  11   0        4.03      177.77    164.56 o 
  12  11   0     3145.84     3134.44    315.51 o 
  14  11   0     2614.70     2679.98    199.49 o 
  16  11   0     1057.06     1043.36    163.14 o 
  18  11   0      198.93      144.95     72.82 o 
  20  11   0      201.06      255.74    259.68 o 
   0  12   0     5144.05     5721.65    224.83 o 
   2  12   0     5648.16     5496.94    107.27 o 
   4  12   0    15181.06    15709.89    674.10 o 
   6  12   0    15542.77    15735.64    351.38 o 
   8  12   0     7663.38     7710.67    129.63 o 
  10  12   0      901.11     1572.16    187.03 o 
  12  12   0    10661.67    10317.65     55.72 o 
  14  12   0     2030.40     1800.77    158.07 o 
  16  12   0     4151.15     4901.51    752.64 o 
  18  12   0      146.06      270.22    350.00 o 
  20  12   0      408.66      340.84    122.00 o 
   2  13   0      706.22     1380.51    289.96 o 
   4  13   0      254.01      278.65    109.00 o 
   6  13   0      225.38      308.97    129.90 o 
   8  13   0     7449.17     7155.07    156.18 o 
  10  13   0       32.34      285.33    158.72 o 
  12  13   0     3498.83     3954.74    218.64 o 
  14  13   0       79.62      101.84    183.45 o 
  16  13   0      150.40      164.83    129.99 o 
  18  13   0       15.54        0.00    104.97 o 
  20  13   0      161.30      143.64    701.09 o 
   0  14   0    87258.17    84827.77   1645.47 o 
   2  14   0    66333.10    64146.83    433.75 o 
   4  14   0    38333.22    35376.93    678.49 o 
   6  14   0    44494.44    42497.54    435.04 o 
   8  14   0    19517.04    17682.53    718.96 o 
  10  14   0    22621.71    20705.08    850.81 o 
  12  14   0    15137.75    15497.55    269.54 o 
  14  14   0     3270.06     3032.82    341.89 o 
  16  14   0     4298.83     3877.37    224.98 o 
  18  14   0      324.47      547.68    306.78 o 
  20  14   0     2068.84     2452.37   1016.91 o 
   2  15   0      252.50      359.07    141.31 o 
   4  15   0      101.76      153.99    193.40 o 
   6  15   0     5389.66     6321.36    291.23 o 
   8  15   0      343.60      383.89    101.04 o 
  10  15   0      624.88      835.63    205.98 o 
  12  15   0      215.15      289.62    102.24 o 
  14  15   0       23.80      175.24    287.03 o 
  16  15   0       97.85       70.08    487.51 o 
  18  15   0      162.55       88.51    541.97 o 
  20  15   0       23.58      198.82    755.31 o 
   0  16   0      147.41      658.18    191.73 o 
   2  16   0     2738.64     2743.90    130.05 o 
   4  16   0     1233.95     1288.17     88.80 o 
   6  16   0     2799.47     2779.81    108.90 o 
   8  16   0       16.41        0.00     23.58 o 
  10  16   0     4304.39     4296.55    169.67 o 
  12  16   0     2665.78     2685.20    167.24 o 
  14  16   0     2601.52     2591.57    350.36 o 
  16  16   0      160.58      126.09    117.96 o 
  18  16   0        4.22        0.00    113.34 o 
  20  16   0      271.28      177.89     97.03 o 
   2  17   0      138.97      777.45    191.60 o 
   4  17   0     5573.37     5739.05     89.72 o 
   6  17   0     2863.71     2877.99    239.37 o 
   8  17   0       52.97      117.94    311.22 o 
  10  17   0     1242.83     1213.84     22.52 o 
  12  17   0     2556.22     2341.88    136.29 o 
  14  17   0     1340.43     1372.32    174.75 o 
  16  17   0      622.15      600.42    231.39 o 
  18  17   0       10.67        0.00     49.40 o 
  20  17   0       25.04        6.66    301.55 o 
   0  18   0      489.03      962.82    350.11 o 
   2  18   0    13156.58    13842.43    380.39 o 
   4  18   0     4519.35     4220.84    258.16 o 
   6  18   0     9491.16     8957.08    433.49 o 
   8  18   0     3619.83     3599.45    217.74 o 
  10  18   0     1088.77     1263.48    147.15 o 
  12  18   0       44.14       59.46    101.46 o 
  14  18   0      841.37     1218.14    452.69 o 
  16  18   0     1639.41     2094.23    408.48 o 
  18  18   0     2036.71     2370.08    400.58 o 
  20  18   0      962.13     1229.99    802.87 o 
   2  19   0     1506.53     1441.10     76.54 o 
   4  19   0       73.30      211.05    155.33 o 
   6  19   0      105.01       67.33     36.31 o 
   8  19   0      288.42      271.42    213.35 o 
  10  19   0      252.77      261.61    354.41 o 
  12  19   0     5009.85     5245.33    197.43 o 
  14  19   0       47.43      178.84    204.93 o 
  16  19   0      477.98      646.59    361.48 o 
  18  19   0        9.29       64.25    416.17 o 
   0  20   0    11783.04    12940.69    310.17 o 
   2  20   0    21885.37    22077.01    408.96 o 
   4  20   0    12729.61    13182.02    485.42 o 
   6  20   0    18457.04    17401.75   1142.18 o 
   8  20   0    10716.25    11388.82    304.34 o 
  10  20   0     5629.89     5343.56    326.02 o 
  12  20   0     1148.23     1278.44    119.79 o 
  14  20   0     2072.86     2353.61    359.45 o 
  16  20   0     2712.81     2800.25    242.69 o 
  18  20   0     5166.41     5214.29    285.07 o 
   2  21   0        6.64       18.87     60.90 o 
   4  21   0     1642.90     1843.93    196.65 o 
   6  21   0     2062.19     2308.12    163.74 o 
   8  21   0       14.69       32.98     60.73 o 
  10  21   0      775.23      920.54    335.99 o 
  12  21   0      295.93      279.84     73.00 o 
  14  21   0       91.10      154.62    156.50 o 
  16  21   0       31.65      165.98    367.52 o 
  18  21   0      363.77      466.66    413.31 o 
   0  22   0     7410.56     7577.44    461.21 o 
   2  22   0       35.84      106.27     55.84 o 
   4  22   0     2710.09     2577.09    412.98 o 
   6  22   0     5229.69     5104.04     65.22 o 
   8  22   0     3458.17     3290.97    226.40 o 
  10  22   0     1924.51     1813.02    133.63 o 
  12  22   0      542.63      620.79    169.23 o 
  14  22   0       55.57       25.33     30.29 o 
  16  22   0     2789.61     3127.49    461.46 o 
  18  22   0     1864.50     1907.43    181.19 o 
   2  23   0       20.47       60.99    400.52 o 
   4  23   0       57.26      109.38    173.95 o 
   6  23   0       58.27       76.53     55.48 o 
   8  23   0      988.74     1163.77    221.86 o 
  10  23   0      475.85      486.00    276.19 o 
  12  23   0      544.06      501.58     94.20 o 
  14  23   0     1021.81     1075.57    147.76 o 
  16  23   0        4.08        0.00    337.52 o 
  18  23   0      141.01       62.78    710.07 o 
   0  24   0     1539.20     1517.69    226.20 o 
   2  24   0      403.79      572.07    224.51 o 
   4  24   0       20.19      141.14    162.48 o 
   6  24   0      226.19      171.40    317.48 o 
   8  24   0      424.19      439.04    230.69 o 
  10  24   0      267.55      196.50    122.09 o 
  12  24   0      447.99      393.15     91.09 o 
  14  24   0      372.20      364.47    197.05 o 
  16  24   0       15.71       14.71    258.62 o 
   2  25   0       66.43      161.85    429.49 o 
   4  25   0     1060.46     1080.43     68.03 o 
   6  25   0      537.83      497.48     49.03 o 
   8  25   0      232.57      290.63     56.67 o 
  10  25   0       44.26        8.25     41.56 o 
  12  25   0      476.14      608.01    278.67 o 
  14  25   0       16.13      113.98    484.91 o 
  16  25   0       80.23       69.72    464.61 o 
   0  26   0     6815.81     6968.05    785.75 o 
   2  26   0     2525.88     2791.36    290.19 o 
   4  26   0     7949.83     7800.89    188.52 o 
   6  26   0     1123.08     1763.72    383.74 o 
   8  26   0     4209.24     4060.34    221.65 o 
  10  26   0     2691.15     2324.59    125.14 o 
  12  26   0     2633.61     2591.15    205.85 o 
  14  26   0     4857.79     5194.26    270.24 o 
  16  26   0      972.17      958.02     15.88 o 
   2  27   0      177.99      184.30    303.95 o 
   4  27   0       71.83       73.95     51.69 o 
   6  27   0     1679.69     2241.84    208.66 o 
   8  27   0      581.40      562.94     48.93 o 
  10  27   0      149.85      178.76    158.68 o 
  12  27   0       25.59      104.95    110.11 o 
  14  27   0      377.92      503.13    203.52 o 
  16  27   0       28.86       32.87     86.14 o 
   0  28   0     4077.22     4284.52    940.81 o 
   2  28   0     7929.67     8011.83    337.22 o 
   4  28   0     4649.58     4660.66    243.18 o 
   6  28   0     1572.39     1918.11    174.50 o 
   8  28   0     4265.06     4333.57    197.74 o 
  10  28   0     3343.54     3768.15    340.66 o 
  12  28   0     1055.67      903.99     56.23 o 
  14  28   0     3124.15     2776.24    335.77 o 
   2  29   0       34.33      132.31    271.62 o 
   4  29   0      181.66      167.16    237.67 o 
   6  29   0      645.58      759.87    145.59 o 
   8  29   0      781.31      940.04    213.24 o 
  10  29   0      168.08      333.03    416.71 o 
  12  29   0        0.58        0.00     78.35 o 
  14  29   0       83.13      164.99    386.14 o 
   0  30   0     2105.04     2772.00   1004.54 o 
   2  30   0     1355.02     1298.84    246.85 o 
   4  30   0      572.03      811.18    612.48 o 
   6  30   0      492.24      618.95    139.11 o 
   8  30   0       43.35      128.31    155.91 o 
  10  30   0      101.20      101.74     90.59 o 
  12  30   0        5.17        0.00    193.34 o 
  14  30   0        0.27        0.00    154.63 o 
   2  31   0      579.36      685.70    560.67 o 
   4  31   0      411.21      368.08     23.63 o 
   6  31   0      393.61      332.04    172.74 o 
   8  31   0      178.68      127.21     95.80 o 
  10  31   0       50.12       59.83     86.50 o 
  12  31   0      532.50      497.08     30.62 o 
   0  32   0     3390.55     3338.95    144.59 o 
   2  32   0     1824.63     2029.96    609.66 o 
   4  32   0     4310.01     5097.52    466.27 o 
   6  32   0     5382.76     5226.70    267.87 o 
   8  32   0     1000.33     1034.34    285.61 o 
  10  32   0     1720.35     1840.44    243.79 o 
  12  32   0     1194.37     1109.17    332.06 o 
   2  33   0      186.87      112.25    438.79 o 
   4  33   0     1028.29     1018.63    704.43 o 
   6  33   0        3.71        0.00    183.29 o 
   8  33   0        0.31        0.00    137.51 o 
  10  33   0       48.89       92.25    215.99 o 
   0  34   0     2356.60     2338.22     69.44 o 
   2  34   0     1367.21     1598.26    305.93 o 
   4  34   0     3532.62     3522.13    276.23 o 
   6  34   0     4010.34     3989.44    331.82 o 
   8  34   0     2100.86     1949.37    219.83 o 
  10  34   0      659.32      884.44    331.00 o 
   2  35   0       87.18       35.69    322.53 o 
   4  35   0       15.99        0.00    396.31 o 
   6  35   0       27.18        0.00    423.52 o 
   8  35   0      112.15       20.93    102.55 o 
   0  36   0       11.62       13.32    416.66 o 
   2  36   0       41.56        0.00    620.67 o 
   4  36   0      212.28      207.34    105.75 o 
   6  36   0      366.37      397.41    426.07 o 
   2  37   0       31.35       12.11    596.69 o 
   4  37   0       32.70        0.00     35.67 o 
   0  38   0      872.43      925.58    888.49 o 
   1   0   1     1655.52     1348.30     34.06 o 
   2   0   1       19.92       69.47     57.07 o 
   3   0   1    18608.21    19061.09    118.11 o 
   4   0   1     3409.81     3704.98     60.11 o 
   5   0   1    17288.52    17857.73    254.88 o 
   6   0   1    16940.64    15276.22     26.51 o 
   7   0   1     8994.97     8694.84     93.52 o 
   8   0   1     2045.81     2435.64    216.83 o 
   9   0   1     8120.00     8278.94    300.49 o 
  10   0   1     3365.28     3524.73    173.73 o 
  11   0   1     2179.69     2343.45    125.14 o 
  12   0   1      363.22      488.06    284.32 o 
  13   0   1     2623.24     2908.65    205.59 o 
  14   0   1      180.74      189.65    215.07 o 
  15   0   1      652.19      591.79    123.60 o 
  16   0   1      186.29      520.39    355.63 o 
  17   0   1      144.54      168.06    288.73 o 
  18   0   1       45.31       88.90    133.07 o 
  19   0   1       51.29       39.23     61.30 o 
  20   0   1      316.89      351.65    332.82 o 
  21   0   1      145.21      179.33    171.36 o 
  22   0   1       76.75      214.04    260.65 o 
   1   1   1    35194.46    32993.23    380.19 o 
   2   1   1     4181.29     5294.10    351.01 o 
   3   1   1    32810.26    31197.70    191.71 o 
   4   1   1    58237.70    57813.55    365.48 o 
   5   1   1    12913.06    13153.25    555.87 o 
   6   1   1    23164.21    22222.47    260.06 o 
   7   1   1     3627.16     3559.42    148.85 o 
   8   1   1    10094.69     9342.86    277.91 o 
   9   1   1     4114.69     4265.85     82.65 o 
  10   1   1     9959.02    10211.03    116.94 o 
  11   1   1      719.56      804.07     42.42 o 
  12   1   1    10406.49    10535.43    313.89 o 
  13   1   1      149.23      125.55     43.86 o 
  14   1   1     1885.38     1763.01    108.74 o 
  15   1   1       87.89       92.92     93.13 o 
  16   1   1     3182.29     3365.27    134.37 o 
  17   1   1       12.24        0.00     19.47 o 
  18   1   1      416.29      391.38     78.45 o 
  19   1   1        6.01       60.33     68.25 o 
  20   1   1      606.69      541.28    135.48 o 
  21   1   1        0.86        0.00     58.07 o 
  22   1   1      706.10      679.11    330.57 o 
   1   2   1       53.84       80.96     35.76 o 
   2   2   1     6786.81     6906.42     87.11 o 
   3   2   1     1566.63     1545.58     50.39 o 
   4   2   1     2989.77     2684.41     85.38 o 
   5   2   1     5664.78     5773.89    130.60 o 
   6   2   1     7713.90     7362.53     48.93 o 
   7   2   1      859.53      826.97    115.63 o 
   8   2   1      112.88      355.48     54.85 o 
   9   2   1     3940.26     3681.43     57.64 o 
  10   2   1      225.89      290.06     41.94 o 
  11   2   1     2901.79     3176.82    105.02 o 
  12   2   1     4880.80     4686.99     86.04 o 
  13   2   1      334.00      404.73    116.28 o 
  14   2   1       16.03      208.58    127.75 o 
  15   2   1     1433.48     1317.60    111.25 o 
  16   2   1     3405.12     3571.83    116.03 o 
  17   2   1        5.97       69.63    144.26 o 
  18   2   1      378.52      406.22     73.57 o 
  19   2   1       56.36       47.24     66.77 o 
  20   2   1      234.29      389.55    300.85 o 
  21   2   1      107.77      271.53    276.08 o 
  22   2   1      272.20      443.98    481.22 o 
   0   3   1    56930.92    58004.41    519.07 o 
   1   3   1    17819.38    17189.76    222.55 o 
   2   3   1    22033.64    23284.77    363.39 o 
   3   3   1      281.96      576.90     85.25 o 
   4   3   1     7822.26     7257.36    123.22 o 
   5   3   1     2233.31     2190.63     49.27 o 
   6   3   1      854.71     2030.24    144.10 o 
   7   3   1      408.77      435.07     76.98 o 
   8   3   1    42662.36    40141.81    463.98 o 
   9   3   1     9577.31     9560.97    551.38 o 
  10   3   1    22298.92    20565.45    500.63 o 
  11   3   1     8006.05     7670.88    126.92 o 
  12   3   1    17668.30    18081.52    127.56 o 
  13   3   1     1223.55     1414.82     92.56 o 
  14   3   1     5924.14     5614.91    355.83 o 
  15   3   1      355.13      417.57    114.71 o 
  16   3   1     2344.05     2103.81    113.28 o 
  17   3   1     1256.25     1640.74    211.88 o 
  18   3   1     5572.33     5490.98    153.94 o 
  19   3   1      657.62      695.44    163.63 o 
  20   3   1     2812.11     2611.97    183.65 o 
  21   3   1     1045.73     1098.63    119.75 o 
  22   3   1     2754.03     2759.85    164.84 o 
   1   4   1      398.11      294.55     45.72 o 
   2   4   1       77.52      478.59    283.69 o 
   3   4   1       50.17      669.34    150.82 o 
   4   4   1      682.84      537.11     65.85 o 
   5   4   1       30.60       52.44     23.09 o 
   6   4   1      317.53      197.89    101.99 o 
   7   4   1      133.24      401.23    117.81 o 
   8   4   1     1262.36     1197.67     50.33 o 
   9   4   1      303.01      312.72     31.66 o 
  10   4   1      330.54      459.74    143.13 o 
  11   4   1      617.53      586.86     25.29 o 
  12   4   1      335.47      384.11     62.41 o 
  13   4   1       27.29       21.06     90.64 o 
  14   4   1       97.51       46.17     23.33 o 
  15   4   1      475.64      444.91     30.82 o 
  16   4   1       13.82      102.81    107.06 o 
  17   4   1      107.87      235.64     84.71 o 
  18   4   1      115.48      183.59     85.03 o 
  19   4   1        0.23       41.70    240.91 o 
  20   4   1        6.65       86.60    259.49 o 
  21   4   1      117.05      188.85     79.75 o 
  22   4   1       18.92       16.75     37.60 o 
   0   5   1     5221.96     6894.31    370.54 o 
   1   5   1    16480.65    16200.40    212.70 o 
   2   5   1    47571.59    45666.62    354.13 o 
   3   5   1     1856.56     2033.07    150.79 o 
   4   5   1     1119.83     1229.30    117.39 o 
   5   5   1     4755.64     4656.01    166.85 o 
   6   5   1    10688.92    10405.74    142.06 o 
   7   5   1       26.84       53.52    109.37 o 
   8   5   1    11364.22    10859.38    461.50 o 
   9   5   1     4243.52     4089.40    218.07 o 
  10   5   1    17188.23    16894.42    234.34 o 
  11   5   1     2790.70     2700.28     59.30 o 
  12   5   1     5638.73     5299.99     87.11 o 
  13   5   1     2591.31     2529.90     33.92 o 
  14   5   1     2439.35     2900.72    145.59 o 
  15   5   1        4.78       14.80    226.55 o 
  16   5   1      543.80      780.25    175.73 o 
  17   5   1     1272.63     1492.67    190.97 o 
  18   5   1     1342.88     1907.87    285.52 o 
  19   5   1      361.94      754.63    357.22 o 
  20   5   1     1415.71     1717.62    186.57 o 
  21   5   1      612.33      776.18    203.76 o 
  22   5   1     1156.00     1154.91    282.96 o 
   1   6   1     2666.50     2834.82    121.18 o 
   2   6   1     7012.96     6566.29     99.30 o 
   3   6   1       13.82      371.70    205.30 o 
   4   6   1     1175.82     1365.57     77.76 o 
   5   6   1     8214.50     7889.99    198.97 o 
   6   6   1      331.25      289.09     34.83 o 
   7   6   1     8203.09     8338.64    110.08 o 
   8   6   1      103.97      548.50    126.26 o 
   9   6   1      768.64      758.88     63.47 o 
  10   6   1     2905.62     2526.51    159.99 o 
  11   6   1     1564.76     1596.36     27.41 o 
  12   6   1      315.95      231.47     77.94 o 
  13   6   1       20.64       36.54    104.40 o 
  14   6   1     1738.24     1697.20    117.04 o 
  15   6   1        1.58        0.00     90.40 o 
  16   6   1      352.50      348.97     48.85 o 
  17   6   1      157.73      291.30    168.04 o 
  18   6   1      437.32      493.42    113.03 o 
  19   6   1        2.92       14.39     53.15 o 
  20   6   1      178.24      181.21    271.51 o 
  21   6   1      170.68      143.26    149.48 o 
  22   6   1      459.74      480.25    288.09 o 
   0   7   1    19926.09    18589.98    156.95 o 
   1   7   1     5237.35     6614.03    425.44 o 
   2   7   1       42.18      364.39    190.99 o 
   3   7   1    11596.04    11207.27     70.14 o 
   4   7   1      147.57      111.06     39.13 o 
   5   7   1    11646.66    11360.57     56.48 o 
   6   7   1     1359.57     1396.36     35.78 o 
   7   7   1     9807.12    10740.86    301.92 o 
   8   7   1       76.11      100.33     32.99 o 
   9   7   1       25.92       77.21    126.90 o 
  10   7   1      599.97      708.07     54.30 o 
  11   7   1     1001.92      941.83     40.36 o 
  12   7   1      141.44       96.61     13.41 o 
  13   7   1       63.84       25.89     44.54 o 
  14   7   1     5233.91     5671.00    143.62 o 
  15   7   1      133.89      189.29    113.58 o 
  16   7   1      163.89      242.34     51.98 o 
  17   7   1      641.84      666.80    171.24 o 
  18   7   1     1182.44     1367.14    175.81 o 
  19   7   1        0.83        0.00    197.56 o 
  20   7   1        1.36       29.12    299.04 o 
  21   7   1      118.30       78.28     37.68 o 
  22   7   1      102.37      180.77    441.17 o 
   1   8   1     4905.88     5045.14    128.09 o 
   2   8   1     9264.43     9549.82    168.15 o 
   3   8   1      663.54      789.08     56.95 o 
   4   8   1     1894.76     2315.22    134.71 o 
   5   8   1     4877.41     5423.67    109.09 o 
   6   8   1        0.40        0.00      7.12 o 
   7   8   1     2176.26     2071.99    168.45 o 
   8   8   1      428.62      752.41    107.83 o 
   9   8   1      420.27      478.39     38.99 o 
  10   8   1     5406.36     5201.91     65.93 o 
  11   8   1      449.94      406.73     49.98 o 
  12   8   1       24.66      112.42     70.16 o 
  13   8   1      111.41      104.74     61.60 o 
  14   8   1     1523.63     1424.87    126.59 o 
  15   8   1       32.89        0.00     36.00 o 
  16   8   1        2.83       16.45    149.46 o 
  17   8   1      194.30      192.45    139.10 o 
  18   8   1      307.57      316.61    298.89 o 
  19   8   1       31.59       29.31    127.32 o 
  20   8   1      330.06      404.76    139.96 o 
  21   8   1       28.22        0.00    189.64 o 
  22   8   1      129.43      185.43     90.85 o 
   0   9   1    20777.76    21808.99    440.18 o 
   1   9   1    17822.60    17856.93    350.35 o 
   2   9   1     3308.44     3130.13    326.33 o 
   3   9   1     5186.65     5579.94    318.30 o 
   4   9   1     9219.55     9078.98    188.72 o 
   5   9   1     2575.04     2936.22    207.88 o 
   6   9   1    13617.80    13750.58    357.24 o 
   7   9   1    10660.50    10707.02    161.73 o 
   8   9   1       55.67      428.20     72.98 o 
   9   9   1     3854.34     3906.70     74.15 o 
  10   9   1    10282.90     9739.93    144.06 o 
  11   9   1      520.24      468.86     26.06 o 
  12   9   1     5016.24     4890.50    155.87 o 
  13   9   1     3700.06     3557.83    135.61 o 
  14   9   1     8506.49     8137.71    124.61 o 
  15   9   1     1843.73     1734.73    122.86 o 
  16   9   1     4430.77     4539.54    131.93 o 
  17   9   1        7.34        0.00     30.07 o 
  18   9   1      810.51     1279.77    257.03 o 
  19   9   1      822.54      872.67    156.80 o 
  20   9   1     1581.09     2329.84    355.94 o 
  21   9   1       44.84      123.19     76.50 o 
  22   9   1      580.82      515.57    161.75 o 
   1  10   1     2529.10     3038.17    187.99 o 
   2  10   1      613.80     1028.06    500.42 o 
   3  10   1     6874.18     6243.03    268.54 o 
   4  10   1    26645.91    26942.69     87.21 o 
   5  10   1      211.33      153.18     30.22 o 
   6  10   1     1879.01     1827.97     68.71 o 
   7  10   1     2973.72     2910.14     61.21 o 
   8  10   1     1362.39     1581.29     89.19 o 
   9  10   1       71.79       59.81     23.23 o 
  10  10   1      916.32      886.00    103.30 o 
  11  10   1      713.97      803.51    132.14 o 
  12  10   1       94.56      212.53     88.83 o 
  13  10   1     1185.31     1592.10    144.77 o 
  14  10   1      725.07      806.87     84.01 o 
  15  10   1       34.75        0.00     34.07 o 
  16  10   1      656.46      667.59     37.38 o 
  17  10   1      232.61      369.69    323.93 o 
  18  10   1       10.00       71.57    266.65 o 
  19  10   1       75.04      146.79    136.80 o 
  20  10   1        7.13       49.05     83.05 o 
  21  10   1       41.55        0.00    118.84 o 
   0  11   1    47974.19    45668.79    472.35 o 
   1  11   1      386.02      303.38     72.03 o 
   2  11   1    55657.27    53015.20    235.83 o 
   3  11   1     3284.23     4200.17    171.43 o 
   4  11   1    22907.36    21459.36    624.59 o 
   5  11   1     6158.54     5751.74     98.33 o 
   6  11   1     9761.07     9970.26    310.97 o 
   7  11   1     2946.79     3235.25    136.88 o 
   8  11   1    19275.20    18762.46    321.24 o 
   9  11   1     6300.17     6186.93    220.87 o 
  10  11   1     8415.03     8092.05     61.08 o 
  11  11   1     6051.26     6011.91    122.04 o 
  12  11   1    14946.77    14961.89    181.21 o 
  13  11   1     2246.72     2354.87    156.90 o 
  14  11   1     3598.30     3376.77    346.13 o 
  15  11   1     1386.22     1410.02    149.59 o 
  16  11   1     2887.70     3168.54    368.93 o 
  17  11   1       74.29      203.00    383.17 o 
  18  11   1     1362.18     1895.91    266.51 o 
  19  11   1      334.93      435.35    224.29 o 
  20  11   1     2072.95     1951.30    211.24 o 
  21  11   1      173.36      374.99    521.58 o 
   1  12   1     4465.22     4329.36     59.69 o 
   2  12   1    18739.11    18059.87    153.09 o 
   3  12   1    22402.84    21856.82    253.66 o 
   4  12   1       50.31      769.89    210.09 o 
   5  12   1     2545.94     2584.69     98.46 o 
   6  12   1      857.94      812.62     69.17 o 
   7  12   1        2.44       81.23     41.58 o 
   8  12   1     3931.76     4052.83     99.23 o 
   9  12   1     3124.54     3346.56    114.38 o 
  10  12   1     3646.42     3537.93     63.88 o 
  11  12   1        7.93       11.27    108.42 o 
  12  12   1     1192.55     1103.82     73.23 o 
  13  12   1     1128.97     1398.65     99.90 o 
  14  12   1      148.63      303.94    177.62 o 
  15  12   1       15.64        0.67    144.37 o 
  16  12   1     1785.80     1901.84    218.10 o 
  17  12   1        0.28      112.08    248.48 o 
  18  12   1      236.30      258.88    105.93 o 
  19  12   1       19.33       87.56    141.53 o 
  20  12   1        7.51        0.00    320.12 o 
  21  12   1       41.21       75.96    203.28 o 
   0  13   1    11941.20    11178.03    615.48 o 
   1  13   1     1059.08     1279.68    130.33 o 
   2  13   1    26121.33    24534.25    293.36 o 
   3  13   1    15720.86    15195.45    172.35 o 
   4  13   1    14199.23    14081.75    548.28 o 
   5  13   1      719.07      808.86     41.40 o 
   6  13   1     9302.86     9364.34     97.17 o 
   7  13   1     1727.38     1646.22     41.33 o 
   8  13   1      895.25     1065.46     85.26 o 
   9  13   1     2431.00     2441.01     86.53 o 
  10  13   1     4273.35     4528.23    160.10 o 
  11  13   1        1.16       96.48     46.83 o 
  12  13   1      377.54      728.76    110.83 o 
  13  13   1     2611.80     2586.07    159.30 o 
  14  13   1     1238.27     1164.23     55.88 o 
  15  13   1      143.35      184.73    142.32 o 
  16  13   1        2.02        0.00    283.39 o 
  17  13   1     1619.79     1545.48    103.07 o 
  18  13   1       37.94       29.89     17.05 o 
  19  13   1        0.18       24.19     41.74 o 
  20  13   1      442.92      609.74    261.75 o 
  21  13   1      115.24       93.10    117.34 o 
   1  14   1      395.68      463.30     22.30 o 
   2  14   1     2335.84     2199.57     97.39 o 
   3  14   1     7703.42     8958.80    374.77 o 
   4  14   1      680.08      602.78     94.58 o 
   5  14   1       79.73       16.04     31.14 o 
   6  14   1     1081.83     1181.97     79.53 o 
   7  14   1       70.18       16.63     93.20 o 
   8  14   1     4322.74     4196.67    141.35 o 
   9  14   1     3181.85     3145.10     66.69 o 
  10  14   1     2674.26     2590.75    122.60 o 
  11  14   1     1626.79     1506.25    176.34 o 
  12  14   1       65.02       98.56     33.52 o 
  13  14   1      139.22      167.17     67.20 o 
  14  14   1      538.85      644.29    220.51 o 
  15  14   1      712.48      601.45     57.78 o 
  16  14   1      118.54      371.19    390.42 o 
  17  14   1        1.29       22.37     81.33 o 
  18  14   1       13.21        0.00     78.55 o 
  19  14   1      179.39      136.41     47.01 o 
  20  14   1       46.42      112.74    135.81 o 
  21  14   1       70.19      118.50    264.86 o 
   0  15   1    14800.42    13774.93    667.72 o 
   1  15   1    12109.88    12822.98    183.47 o 
   2  15   1     6464.21     5944.80    706.92 o 
   3  15   1     9607.59     9759.11     90.56 o 
   4  15   1    17539.38    17091.52    611.44 o 
   5  15   1    17702.88    17754.82    244.53 o 
   6  15   1    12901.74    13199.77    367.30 o 
   7  15   1     8652.04     9518.77    403.10 o 
   8  15   1     7344.20     7117.64    114.81 o 
   9  15   1      144.17      145.30    102.41 o 
  10  15   1     3490.00     3493.50     91.82 o 
  11  15   1      688.18      826.06     76.10 o 
  12  15   1     7054.79     6793.50     90.95 o 
  13  15   1      205.47      306.02    109.41 o 
  14  15   1     3444.07     4059.90    300.39 o 
  15  15   1       33.27       60.73     31.79 o 
  16  15   1     5961.84     6316.70    471.94 o 
  17  15   1      944.81     1421.35    264.27 o 
  18  15   1      950.76     1065.70    156.59 o 
  19  15   1        3.56        0.00     61.30 o 
  20  15   1      362.84      438.42    299.47 o 
   1  16   1       69.48      141.95     36.06 o 
   2  16   1       15.41      187.76     88.85 o 
   3  16   1    13910.12    13757.32    101.83 o 
   4  16   1     1888.27     1775.53    175.75 o 
   5  16   1     1141.55     1173.93    200.99 o 
   6  16   1       90.98       70.12     46.44 o 
   7  16   1        2.39        0.00     37.61 o 
   8  16   1       41.20        4.90     36.11 o 
   9  16   1      821.03      845.34     36.80 o 
  10  16   1       16.55       51.40     89.63 o 
  11  16   1      988.92     1123.06    195.43 o 
  12  16   1      422.88     1038.08    225.46 o 
  13  16   1      548.17      620.70     79.97 o 
  14  16   1     1163.08     1883.79    312.49 o 
  15  16   1       14.07       30.73     81.19 o 
  16  16   1      604.55      891.27    265.80 o 
  17  16   1        0.42       62.63    507.99 o 
  18  16   1       52.09       78.68    212.67 o 
  19  16   1       32.80        5.69    166.76 o 
  20  16   1       15.34        0.00     18.40 o 
   0  17   1    21995.44    21480.98    261.01 o 
   1  17   1     4763.58     4735.83    132.67 o 
   2  17   1    28644.40    27790.52    311.69 o 
   3  17   1      904.16      849.64     60.72 o 
   4  17   1    13550.90    13271.41    447.25 o 
   5  17   1     8408.01     7837.96    559.60 o 
   6  17   1    14827.80    14711.21    387.75 o 
   7  17   1     4744.46     4352.79    104.84 o 
   8  17   1     8398.18     9104.04    394.90 o 
   9  17   1     1512.80     1393.27    167.87 o 
  10  17   1    12723.99    12629.83    246.86 o 
  11  17   1     1980.89     1631.37    251.88 o 
  12  17   1     3427.96     3034.60    210.75 o 
  13  17   1       60.01       77.98     77.53 o 
  14  17   1     6459.81     6394.36    322.75 o 
  15  17   1      854.78     1355.41    273.69 o 
  16  17   1     3471.67     3538.68    173.26 o 
  17  17   1      732.37      859.82    288.44 o 
  18  17   1     2263.66     2213.91    445.96 o 
  19  17   1      110.90      159.63     78.77 o 
  20  17   1     1063.55     1163.36    209.95 o 
   1  18   1      176.42      155.65     34.26 o 
   2  18   1      130.30      115.07     20.81 o 
   3  18   1     5758.94     5413.26     92.65 o 
   4  18   1      267.21      285.61    131.91 o 
   5  18   1      566.40      636.98     83.55 o 
   6  18   1      312.39      455.59     83.83 o 
   7  18   1      611.89      612.96     31.94 o 
   8  18   1     1403.36     1362.75     54.72 o 
   9  18   1      482.48      588.45     55.99 o 
  10  18   1       25.38       48.70    125.05 o 
  11  18   1     1719.28     2031.38    118.21 o 
  12  18   1     1907.95     1869.01     90.40 o 
  13  18   1        0.15        0.00     70.84 o 
  14  18   1       29.56      238.92    263.02 o 
  15  18   1       73.84       99.45     84.46 o 
  16  18   1      199.16      224.60     67.80 o 
  17  18   1        0.06        0.00    270.15 o 
  18  18   1        0.46        0.00    171.29 o 
  19  18   1       44.87        7.97    220.34 o 
   0  19   1     5707.48     5187.77    228.34 o 
   1  19   1       41.84       17.13     21.53 o 
   2  19   1     5395.03     5559.78     77.39 o 
   3  19   1     3329.31     3322.47    141.28 o 
   4  19   1     6470.22     6553.69     90.14 o 
   5  19   1     3066.04     3069.37    110.34 o 
   6  19   1     2006.26     2395.00    129.66 o 
   7  19   1        3.55       26.26    208.78 o 
   8  19   1     3166.75     3252.20    111.02 o 
   9  19   1      330.40      326.00     30.99 o 
  10  19   1      150.07      418.82    101.61 o 
  11  19   1     3374.87     3542.15    132.20 o 
  12  19   1     1082.45     1283.02    148.89 o 
  13  19   1        2.75        0.00     25.58 o 
  14  19   1      617.18      595.34     26.46 o 
  15  19   1      630.02      611.80     47.58 o 
  16  19   1      167.43      184.91    194.58 o 
  17  19   1      169.22      185.22     99.61 o 
  18  19   1     1079.45     1419.74    190.36 o 
  19  19   1       22.83        0.00    101.45 o 
   1  20   1      340.25      328.89     66.49 o 
   2  20   1      714.68      714.50     42.84 o 
   3  20   1      260.16      351.41    205.98 o 
   4  20   1        5.03      170.17    147.86 o 
   5  20   1       77.06      107.24    182.43 o 
   6  20   1       16.19      112.74     86.18 o 
   7  20   1      382.64      382.35    101.41 o 
   8  20   1      581.89      651.77     54.81 o 
   9  20   1      149.20      129.53     53.14 o 
  10  20   1       21.43       45.48     52.55 o 
  11  20   1      670.21      796.93     99.71 o 
  12  20   1        5.30        0.00     63.68 o 
  13  20   1        0.54       10.25     71.01 o 
  14  20   1       39.34       27.25    118.39 o 
  15  20   1      246.40      390.93    269.62 o 
  16  20   1        8.49        0.00    188.12 o 
  17  20   1        2.61       44.45    147.67 o 
  18  20   1       77.92      206.36    181.01 o 
  19  20   1       14.88        0.00     55.58 o 
   0  21   1      796.12     1126.80    139.09 o 
   1  21   1     2139.58     2181.86     84.18 o 
   2  21   1     8829.96     8980.33    121.38 o 
   3  21   1     4246.68     4172.41    134.12 o 
   4  21   1       56.75      190.54     70.63 o 
   5  21   1       88.51       99.18     48.16 o 
   6  21   1     1546.53     1825.69    115.27 o 
   7  21   1      763.80     1031.18    136.19 o 
   8  21   1     2546.76     2583.89     97.86 o 
   9  21   1       90.89      114.38     68.75 o 
  10  21   1     1880.63     1982.52    116.15 o 
  11  21   1      482.43      461.43     36.75 o 
  12  21   1     1341.80     1745.06    225.18 o 
  13  21   1       14.59       45.44     93.64 o 
  14  21   1     2454.95     2906.70    363.15 o 
  15  21   1       10.23       20.74    317.67 o 
  16  21   1      625.23      519.43    190.02 o 
  17  21   1       81.98      100.22    157.81 o 
  18  21   1      406.81      443.20    278.17 o 
   1  22   1      969.27     1129.44    205.75 o 
   2  22   1       12.79       11.03     83.67 o 
   3  22   1      441.37      767.66    127.32 o 
   4  22   1     1050.37     1014.82     50.24 o 
   5  22   1       81.06       63.73     87.24 o 
   6  22   1      154.63      123.97     20.03 o 
   7  22   1       60.03       21.81    154.69 o 
   8  22   1      289.60      263.36     64.47 o 
   9  22   1       24.54        0.00     17.29 o 
  10  22   1       81.58      202.61    106.14 o 
  11  22   1      724.58      744.35    105.78 o 
  12  22   1      366.89      495.79    139.60 o 
  13  22   1       69.87       64.99    214.82 o 
  14  22   1      276.21      224.53     46.98 o 
  15  22   1        0.86        0.00     65.39 o 
  16  22   1       94.31      111.22    133.45 o 
  17  22   1        9.78       55.86    258.36 o 
  18  22   1       97.87       48.51    250.33 o 
   0  23   1    10731.71    10898.02    291.09 o 
   1  23   1     1083.75     1225.77     68.12 o 
   2  23   1     3175.81     2858.69     53.09 o 
   3  23   1     5628.83     6040.40    238.27 o 
   4  23   1     5160.12     5122.05     89.27 o 
   5  23   1       10.19       65.55     89.75 o 
   6  23   1     4610.16     4577.15    103.34 o 
   7  23   1     2665.47     2498.66     91.96 o 
   8  23   1     1980.27     2009.52    168.37 o 
   9  23   1     1087.30     1033.68    240.05 o 
  10  23   1     2659.75     2460.52     71.31 o 
  11  23   1      499.47      455.51     40.85 o 
  12  23   1     2788.33     2754.23    204.52 o 
  13  23   1     1263.21     1445.85    134.90 o 
  14  23   1     1360.92     1369.83    145.92 o 
  15  23   1      438.80      534.87    158.96 o 
  16  23   1     1742.26     1891.44    211.60 o 
  17  23   1      794.65      764.02    225.85 o 
  18  23   1      396.30      968.02    279.48 o 
   1  24   1       18.65        0.00    116.09 o 
   2  24   1      205.57      285.84    115.52 o 
   3  24   1      667.76      764.89     99.72 o 
   4  24   1      302.47      477.03    266.34 o 
   5  24   1       40.83       22.51     19.91 o 
   6  24   1       69.03      107.05     51.23 o 
   7  24   1      982.07      956.47     69.01 o 
   8  24   1      144.00      188.19    198.91 o 
   9  24   1      576.27      578.48     45.28 o 
  10  24   1      495.24      516.67    100.08 o 
  11  24   1       15.12        0.00     13.26 o 
  12  24   1      492.00      530.74    149.39 o 
  13  24   1        6.49        0.00     61.26 o 
  14  24   1       70.11      125.49    164.92 o 
  15  24   1        0.01        0.00    220.96 o 
  16  24   1       10.34       70.51    316.25 o 
  17  24   1       61.31       86.46    209.46 o 
   0  25   1     6187.02     6499.54    198.43 o 
   1  25   1     1939.41     2409.96    199.97 o 
   2  25   1     5620.73     5530.89    132.64 o 
   3  25   1     2428.45     2343.66    208.66 o 
   4  25   1     2995.53     2880.13     64.04 o 
   5  25   1      240.51      196.17     33.29 o 
   6  25   1     1690.43     1571.02     81.93 o 
   7  25   1     1554.20     1734.26    134.78 o 
   8  25   1     3428.75     3335.39     95.31 o 
   9  25   1      473.99      718.83    223.43 o 
  10  25   1     1445.87     1344.92    160.86 o 
  11  25   1      893.23      789.68     36.05 o 
  12  25   1     1692.03     1843.12     89.34 o 
  13  25   1      444.73      362.54     40.70 o 
  14  25   1     1085.97     1308.04    133.00 o 
  15  25   1      189.47      276.05    402.69 o 
  16  25   1      863.12      932.50    133.48 o 
  17  25   1      216.77      201.70     72.51 o 
   1  26   1       51.31       49.69    241.26 o 
   2  26   1       18.31       50.85    110.61 o 
   3  26   1      100.68      206.41     87.89 o 
   4  26   1      101.71       74.14    103.03 o 
   5  26   1      189.03      141.71     32.04 o 
   6  26   1      239.99      270.22    106.88 o 
   7  26   1      550.22      491.27     60.87 o 
   8  26   1       11.05        1.02    196.47 o 
   9  26   1      536.24      551.54    112.29 o 
  10  26   1      430.93      425.82     58.49 o 
  11  26   1       19.24        0.00     66.13 o 
  12  26   1        1.33        0.00     19.74 o 
  13  26   1       24.96        8.53    103.11 o 
  14  26   1        5.47        0.00    245.41 o 
  15  26   1       43.11       11.43    128.08 o 
  16  26   1       82.54      164.65     94.49 o 
   0  27   1      135.08      232.71    619.28 o 
   1  27   1        3.11       74.25    114.98 o 
   2  27   1      859.08      839.36    108.70 o 
   3  27   1      140.81      103.13     27.43 o 
   4  27   1       60.36       30.29     63.01 o 
   5  27   1     3712.35     3556.18    118.96 o 
   6  27   1       21.90       53.79    125.07 o 
   7  27   1       56.05       86.07    117.71 o 
   8  27   1       77.15       75.41    124.32 o 
   9  27   1       28.99        8.03     20.72 o 
  10  27   1        0.45        0.00     51.02 o 
  11  27   1       22.72        6.76    162.54 o 
  12  27   1      101.19       54.67     22.67 o 
  13  27   1       16.55        0.00     20.87 o 
  14  27   1       48.37       25.99      6.64 o 
  15  27   1        7.22        0.00     23.70 o 
   1  28   1        2.88       46.83    116.85 o 
   2  28   1      226.73      286.82    210.51 o 
   3  28   1        2.00        0.00    228.44 o 
   4  28   1      321.89      270.49     78.04 o 
   5  28   1      141.39      187.22    111.89 o 
   6  28   1      345.61      442.67    118.13 o 
   7  28   1       43.75        0.00     20.61 o 
   8  28   1        1.92        0.00      5.06 o 
   9  28   1        1.56        0.00     52.24 o 
  10  28   1       39.10       10.75     44.05 o 
  11  28   1        0.52        0.00     20.27 o 
  12  28   1      283.78      281.08     85.67 o 
  13  28   1        7.40       21.54    182.61 o 
  14  28   1      153.50      132.65     42.66 o 
  15  28   1      194.62      184.00     59.23 o 
   0  29   1      523.45      797.61    704.59 o 
   1  29   1      192.40      227.53    194.41 o 
   2  29   1      942.98     1174.41    291.78 o 
   3  29   1       13.57        0.00     23.37 o 
   4  29   1     2684.76     3030.50    187.28 o 
   5  29   1     3332.91     3490.54    113.02 o 
   6  29   1     1407.73     1710.80    163.98 o 
   7  29   1       78.98       50.88     43.01 o 
   8  29   1     1787.97     2069.57    132.21 o 
   9  29   1      702.66      876.53    156.88 o 
  10  29   1      751.21      972.24    168.02 o 
  11  29   1       89.65       46.46     40.00 o 
  12  29   1      804.82      794.33    184.35 o 
  13  29   1      555.47      589.49    278.22 o 
  14  29   1     1596.02     2173.44    247.81 o 
   1  30   1       34.22       77.43    103.33 o 
   2  30   1      396.86      470.53    173.53 o 
   3  30   1        9.59        0.00    248.73 o 
   4  30   1      124.93      269.75    154.02 o 
   5  30   1       72.59       74.24    119.26 o 
   6  30   1      189.64      191.02    112.83 o 
   7  30   1      203.87      219.77     67.30 o 
   8  30   1      114.17       79.96     20.52 o 
   9  30   1      532.04      596.37    129.61 o 
  10  30   1        6.31       53.99    147.45 o 
  11  30   1      282.22      247.90    208.72 o 
  12  30   1       16.90        0.00     36.73 o 
  13  30   1        3.12       59.20    273.46 o 
   0  31   1     3331.85     3496.84    177.95 o 
   1  31   1     1469.53     1390.26     95.57 o 
   2  31   1     3050.48     3020.94    154.37 o 
   3  31   1      660.18      817.64    109.05 o 
   4  31   1     3638.47     3449.98     63.79 o 
   5  31   1     2960.35     3193.67    186.59 o 
   6  31   1     3383.13     3197.29    237.41 o 
   7  31   1      188.73      310.02    352.05 o 
   8  31   1     1888.85     1986.13    144.83 o 
   9  31   1     1451.53     1963.00    158.54 o 
  10  31   1     1863.52     2564.69    221.90 o 
  11  31   1      234.16      203.78     44.40 o 
  12  31   1     1134.29     1090.44     73.60 o 
  13  31   1      578.02      524.52     68.78 o 
   1  32   1       85.99       59.77    233.84 o 
   2  32   1      669.39      746.52    239.89 o 
   3  32   1       28.88        0.00    203.24 o 
   4  32   1      107.37      127.91    100.46 o 
   5  32   1       13.78        0.00     78.68 o 
   6  32   1       87.82       93.09     36.41 o 
   7  32   1        0.15        0.67     18.55 o 
   8  32   1      292.09      288.19     40.55 o 
   9  32   1        0.60        0.00     20.38 o 
  10  32   1       68.88       51.24     62.29 o 
  11  32   1        0.09        0.00    288.84 o 
  12  32   1        2.09        0.00     70.24 o 
   0  33   1      319.19      232.11     76.17 o 
   1  33   1       41.28       75.95    182.73 o 
   2  33   1      105.75      178.75    154.44 o 
   3  33   1       84.66       25.68    119.78 o 
   4  33   1      483.32      455.34    213.36 o 
   5  33   1      283.14      296.70    355.06 o 
   6  33   1      154.21      123.72     61.40 o 
   7  33   1       53.63       62.38    197.19 o 
   8  33   1       83.35       92.57    223.41 o 
   9  33   1      144.47      122.44    204.27 o 
  10  33   1        3.82       45.25    126.47 o 
  11  33   1      188.67      215.98    187.02 o 
   1  34   1        3.55        0.00     78.36 o 
   2  34   1        8.20        0.06    341.97 o 
   3  34   1       24.25       17.45    152.39 o 
   4  34   1      274.93      279.48     77.76 o 
   5  34   1       23.38        0.00     29.59 o 
   6  34   1       46.89       57.81    223.66 o 
   7  34   1        0.33        0.00    322.04 o 
   8  34   1      327.52      433.72    158.96 o 
   9  34   1       37.72       12.03    335.07 o 
  10  34   1      157.15      149.73     95.03 o 
   0  35   1      601.55      518.10    125.31 o 
   1  35   1      550.58      498.69     53.83 o 
   2  35   1      268.34      297.28    256.05 o 
   3  35   1      656.35      746.67    294.27 o 
   4  35   1      393.18      358.72     29.34 o 
   5  35   1      342.59      319.95     80.94 o 
   6  35   1      650.04      616.99    136.99 o 
   7  35   1      357.94      267.38     85.27 o 
   8  35   1      604.22      518.85     67.57 o 
   1  36   1       62.77       21.73    290.95 o 
   2  36   1      125.00       67.05     75.61 o 
   3  36   1       53.30        0.00    201.56 o 
   4  36   1       22.74       49.69    301.37 o 
   5  36   1      118.37       57.77     34.05 o 
   6  36   1        0.09        0.00    158.09 o 
   7  36   1       47.55        2.85     40.48 o 
   0  37   1     1000.31      774.05    110.82 o 
   1  37   1      270.74      262.75    204.31 o 
   2  37   1      936.84     1133.78    210.64 o 
   3  37   1      595.91      743.58    347.18 o 
   4  37   1     1088.59     1039.99    103.53 o 
   5  37   1      273.00      386.71    274.95 o 
   0   0   2    19939.99    19371.77    457.54 o 
   1   0   2    79232.27    82168.86   2813.60 o 
   2   0   2    14754.89    15981.90    225.65 o 
   3   0   2     4251.32     5944.10    465.98 o 
   4   0   2    36458.70    35734.77    393.63 o 
   5   0   2     4364.36     4116.86    219.24 o 
   6   0   2    10692.90    10858.86    181.65 o 
   7   0   2    30534.63    29214.31    276.00 o 
   8   0   2    45313.65    44211.28    169.17 o 
   9   0   2    52927.19    49542.68    213.77 o 
  10   0   2    20282.63    19224.05    560.06 o 
  11   0   2    34773.06    33988.16    785.01 o 
  12   0   2    24720.46    24495.29    216.22 o 
  13   0   2    17484.34    17734.54    537.17 o 
  14   0   2    11263.50    11366.11    321.21 o 
  15   0   2      370.46      637.49    134.65 o 
  16   0   2     6402.67     6108.93    212.99 o 
  17   0   2     3968.03     4008.55    162.87 o 
  18   0   2     1074.60     1015.59     90.86 o 
  19   0   2     2434.15     2883.69    199.69 o 
  20   0   2     1654.00     1749.47    244.60 o 
  21   0   2      922.76     1236.58    171.18 o 
  22   0   2      225.87      267.31    737.23 o 
   1   1   2     2389.80     2629.26     32.83 o 
   2   1   2      761.88      875.29    138.77 o 
   3   1   2     5686.70     5441.99    356.53 o 
   4   1   2     2460.86     3195.97    373.69 o 
   5   1   2     6165.27     5516.64     46.36 o 
   6   1   2     1145.52     1279.15     78.45 o 
   7   1   2      356.37      558.88    103.91 o 
   8   1   2     4799.83     4544.03     55.31 o 
   9   1   2     5035.01     5033.19     71.78 o 
  10   1   2      122.75      151.06     31.87 o 
  11   1   2     1104.33     1154.39     78.22 o 
  12   1   2      175.22      147.62     42.82 o 
  13   1   2      406.03      456.21     50.77 o 
  14   1   2      788.67      912.19     42.81 o 
  15   1   2     2695.03     2730.15     54.92 o 
  16   1   2        4.94       16.84     62.26 o 
  17   1   2       29.18       80.50    221.93 o 
  18   1   2       48.76       89.58    259.47 o 
  19   1   2      155.71      226.46    115.14 o 
  20   1   2       74.54      101.61     62.06 o 
  21   1   2        1.60        0.00     48.22 o 
  22   1   2      119.66      124.19    158.23 o 
   0   2   2    15849.57    15907.02     65.69 o 
   1   2   2     3251.43     3021.33    102.93 o 
   2   2   2    63162.79    59497.88    125.27 o 
   3   2   2    13395.91    14987.20    230.10 o 
   4   2   2     6495.56     6309.43    142.62 o 
   5   2   2      411.91      494.62    153.24 o 
   6   2   2     5939.67     6307.39    122.46 o 
   7   2   2     1289.25     1280.16     28.92 o 
   8   2   2     8980.27    10142.83    202.31 o 
   9   2   2    14671.33    14338.21    471.56 o 
  10   2   2       51.75      125.85     40.60 o 
  11   2   2    11442.30    11651.01    481.92 o 
  12   2   2     3492.77     3225.88     60.72 o 
  13   2   2     2668.56     2942.91    106.18 o 
  14   2   2     2030.68     1973.81     96.03 o 
  15   2   2      377.25      324.25     39.12 o 
  16   2   2       12.75       70.55     53.01 o 
  17   2   2      897.59     1265.33    117.48 o 
  18   2   2      189.06      165.30     48.90 o 
  19   2   2      403.81      613.84    119.87 o 
  20   2   2      179.71      279.02    272.37 o 
  21   2   2     1227.58     1754.11    167.67 o 
  22   2   2        2.61       62.86    302.16 o 
   1   3   2    10014.37     9435.05     59.12 o 
   2   3   2     1581.77     1376.67    204.85 o 
   3   3   2        1.19      313.95     80.40 o 
   4   3   2     4630.53     4681.12    117.88 o 
   5   3   2      354.14      249.88     45.78 o 
   6   3   2      472.16      793.73     87.86 o 
   7   3   2      823.96      862.41    101.11 o 
   8   3   2     3568.96     3565.78     95.06 o 
   9   3   2      958.52      828.91     45.13 o 
  10   3   2      320.88      390.42    134.24 o 
  11   3   2      457.18      559.28     47.01 o 
  12   3   2      131.44       84.04     74.00 o 
  13   3   2       88.65       77.30     45.57 o 
  14   3   2     1380.03     1362.84     58.08 o 
  15   3   2      174.25      190.69    120.14 o 
  16   3   2       25.30        0.00     39.32 o 
  17   3   2       17.96        0.00     76.73 o 
  18   3   2        2.33       25.29    226.47 o 
  19   3   2      129.54      143.42    131.18 o 
  20   3   2      218.49      209.48     36.74 o 
  21   3   2      274.40      336.74     70.68 o 
  22   3   2      138.91      341.08    440.28 o 
   0   4   2    48602.85    50759.41    500.46 o 
   1   4   2      729.89      892.78    337.34 o 
   2   4   2     5994.14     6111.24    128.47 o 
   3   4   2     3088.45     4072.94    255.84 o 
   4   4   2    25285.97    24362.74    130.03 o 
   5   4   2    25596.67    24924.73    586.81 o 
   6   4   2     6072.19     6132.39    205.62 o 
   7   4   2    11752.51    11394.85    124.49 o 
   8   4   2     1372.12     1367.96     21.82 o 
   9   4   2      201.27      258.89      6.64 o 
  10   4   2      942.17      979.07     80.72 o 
  11   4   2     1020.16     1199.20     94.80 o 
  12   4   2      622.04      612.68     31.14 o 
  13   4   2       73.56      134.18    169.97 o 
  14   4   2       30.71       11.36     39.44 o 
  15   4   2     2203.11     2325.83    141.84 o 
  16   4   2     1038.03     1320.09    231.15 o 
  17   4   2      394.94      583.40    173.72 o 
  18   4   2     1297.68     1194.55    205.16 o 
  19   4   2      591.77      660.79    133.45 o 
  20   4   2       44.01       15.15    104.47 o 
  21   4   2      168.54      206.05    256.44 o 
  22   4   2      261.98      278.58    155.27 o 
   1   5   2     2209.96     2936.89    188.63 o 
   2   5   2     1479.56     1677.66    120.15 o 
   3   5   2     2061.74     1963.76    241.91 o 
   4   5   2     6040.64     6245.65    109.92 o 
   5   5   2      198.86      332.30    156.64 o 
   6   5   2     5543.04     5241.26     80.78 o 
   7   5   2      832.22      759.90     44.87 o 
   8   5   2     1002.22      893.75     18.90 o 
   9   5   2      340.00      346.64     42.98 o 
  10   5   2        3.05        0.00     14.51 o 
  11   5   2      100.67       88.70     32.85 o 
  12   5   2      173.12      182.22     27.83 o 
  13   5   2      390.72      377.57     42.48 o 
  14   5   2       58.89      115.20     40.63 o 
  15   5   2      293.52      367.91    134.45 o 
  16   5   2       13.65      129.57    176.10 o 
  17   5   2       25.49       90.74    101.36 o 
  18   5   2      175.90      231.70     44.33 o 
  19   5   2       20.40      156.97    127.08 o 
  20   5   2      612.88      671.80    147.89 o 
  21   5   2      222.72      218.04     65.20 o 
  22   5   2      119.72      202.45    100.37 o 
   0   6   2    70298.14    68331.12    318.53 o 
   1   6   2     2710.65     2166.15     25.22 o 
   2   6   2    16642.73    17220.93    187.16 o 
   3   6   2    12268.67    12258.21    222.62 o 
   4   6   2    22445.02    21875.65    386.90 o 
   5   6   2     5962.11     5810.63    128.74 o 
   6   6   2    42687.14    42292.68    285.48 o 
   7   6   2    15480.46    15449.40    236.98 o 
   8   6   2     5440.48     6154.17    187.31 o 
   9   6   2    12048.96    11703.37    546.58 o 
  10   6   2    11326.41    11492.09    122.83 o 
  11   6   2     7754.09     7350.19    107.05 o 
  12   6   2      526.83      966.38    168.47 o 
  13   6   2     4360.48     4177.06    108.67 o 
  14   6   2     1770.80     1604.44     88.34 o 
  15   6   2     6014.17     5578.51     61.25 o 
  16   6   2     1612.94     1528.78    120.78 o 
  17   6   2     1632.09     1827.93    179.44 o 
  18   6   2     1601.39     1722.58    157.64 o 
  19   6   2     3879.62     3664.22    374.18 o 
  20   6   2      225.08      525.36    129.14 o 
  21   6   2     2148.53     2327.70    377.80 o 
  22   6   2      282.46      564.29    342.14 o 
   1   7   2     1962.21     1821.73     60.99 o 
   2   7   2     7300.90     7045.10     56.98 o 
   3   7   2        2.86       44.37     55.30 o 
   4   7   2     3151.95     3234.97    128.36 o 
   5   7   2      797.88      996.89    134.86 o 
   6   7   2      302.04      479.30     97.61 o 
   7   7   2     1415.07     1389.68    112.06 o 
   8   7   2       75.81       45.46     15.31 o 
   9   7   2      391.27      408.89     52.66 o 
  10   7   2      277.59      316.46     35.35 o 
  11   7   2      469.05      606.13    150.80 o 
  12   7   2      323.17      322.85     18.04 o 
  13   7   2      215.47      318.90    117.01 o 
  14   7   2        6.48      183.07    128.58 o 
  15   7   2     2181.51     2507.64    121.49 o 
  16   7   2       16.31       67.45    173.22 o 
  17   7   2       30.50       10.98    168.73 o 
  18   7   2      297.54      439.33    183.13 o 
  19   7   2        9.31        0.00     52.49 o 
  20   7   2      539.13      510.95     76.91 o 
  21   7   2        0.60       98.45    293.29 o 
  22   7   2       48.89      109.07    436.41 o 
   0   8   2     2446.64     2578.62    180.74 o 
   1   8   2      623.31      730.93    115.20 o 
   2   8   2     6141.50     6152.60     78.83 o 
   3   8   2     4403.45     4299.03     84.25 o 
   4   8   2     2619.01     3013.10    114.54 o 
   5   8   2      263.09      500.88    108.63 o 
   6   8   2    11053.45    11202.53    323.72 o 
   7   8   2     7608.63     7354.22    274.08 o 
   8   8   2     1342.84     1520.58    208.53 o 
   9   8   2     8664.67     8885.79    651.08 o 
  10   8   2     1948.41     1851.40    139.62 o 
  11   8   2     8125.18     8672.91    555.14 o 
  12   8   2      727.38      932.67    156.40 o 
  13   8   2     2502.84     2385.53    188.25 o 
  14   8   2       31.38      102.56     80.67 o 
  15   8   2     2365.67     2045.10    209.65 o 
  16   8   2     2137.56     2231.47    132.05 o 
  17   8   2      357.62      358.76     61.29 o 
  18   8   2       51.29       49.46     60.42 o 
  19   8   2     2534.88     2952.76    256.21 o 
  20   8   2      387.15      320.58     63.60 o 
  21   8   2     1185.46     1149.83    171.70 o 
   1   9   2     4292.39     4588.01     99.62 o 
   2   9   2    10873.77    11066.78    127.77 o 
   3   9   2     1554.67     1300.82     31.37 o 
   4   9   2     1123.70     1199.52     73.35 o 
   5   9   2       24.82       44.52     81.76 o 
   6   9   2     2568.42     2755.98    148.53 o 
   7   9   2        1.95       47.43     34.49 o 
   8   9   2       81.64       53.00     64.79 o 
   9   9   2     1754.51     1820.84     54.62 o 
  10   9   2      689.37     1195.30    128.24 o 
  11   9   2      282.47      368.36    184.05 o 
  12   9   2      133.41      175.04     55.63 o 
  13   9   2      227.72      273.11    122.51 o 
  14   9   2      713.44      685.26     97.16 o 
  15   9   2      429.94      648.23    113.95 o 
  16   9   2        2.80       34.78    170.48 o 
  17   9   2        1.90       32.81     87.01 o 
  18   9   2      367.06      377.09     69.03 o 
  19   9   2        2.40        4.22    348.08 o 
  20   9   2       31.61       46.09    296.69 o 
  21   9   2       31.81       80.83    341.70 o 
   0  10   2     6398.75     6151.72    112.15 o 
   1  10   2     4789.98     4414.20    138.66 o 
   2  10   2      448.56      505.87     88.06 o 
   3  10   2     3615.66     3673.32    128.69 o 
   4  10   2       61.83      161.42     60.92 o 
   5  10   2      572.97      692.65    159.14 o 
   6  10   2     1065.72     1145.17     78.54 o 
   7  10   2       21.27       62.23     65.51 o 
   8  10   2       52.35      118.04    156.46 o 
   9  10   2        1.48       70.23    225.03 o 
  10  10   2        3.94      138.19    116.99 o 
  11  10   2     3957.46     4217.38     88.51 o 
  12  10   2     3273.99     3438.12     98.88 o 
  13  10   2      807.57      831.36    117.08 o 
  14  10   2        0.75        0.00     69.32 o 
  15  10   2      105.74       41.41     63.79 o 
  16  10   2     2091.24     2469.14    206.29 o 
  17  10   2      344.91      370.84     52.22 o 
  18  10   2        1.15      153.85    299.94 o 
  19  10   2       85.31      163.26    341.67 o 
  20  10   2       48.59      138.77    179.08 o 
  21  10   2      224.54      199.45    116.42 o 
   1  11   2      312.61      238.89     34.06 o 
   2  11   2        0.42      575.69    183.32 o 
   3  11   2      455.55      618.28     47.75 o 
   4  11   2     1620.13     1545.68    132.65 o 
   5  11   2     1486.56     1635.37    102.21 o 
   6  11   2      844.15      841.15     16.20 o 
   7  11   2     2145.71     2106.79     79.88 o 
   8  11   2      877.30     1124.70    121.09 o 
   9  11   2       17.89        0.00     19.59 o 
  10  11   2     1354.16     1431.83     98.90 o 
  11  11   2     1092.03     1151.41     50.68 o 
  12  11   2      195.26      252.39    174.58 o 
  13  11   2       62.20      118.76    114.08 o 
  14  11   2      111.65      141.14    153.12 o 
  15  11   2      479.16      544.96    151.15 o 
  16  11   2      401.78      448.84    137.18 o 
  17  11   2      425.77      574.10    336.76 o 
  18  11   2      397.20      411.75    187.72 o 
  19  11   2       17.75        0.00     46.82 o 
  20  11   2        4.60       44.33    297.17 o 
  21  11   2       18.26       67.76    175.83 o 
   0  12   2     2281.21     2386.86    677.80 o 
   1  12   2     2671.60     2459.12    121.29 o 
   2  12   2    10057.45     9617.34    348.05 o 
   3  12   2     2096.03     1998.76    125.05 o 
   4  12   2    12950.46    13506.03    138.18 o 
   5  12   2    17586.44    17169.54    493.32 o 
   6  12   2      271.29      558.99    110.79 o 
   7  12   2     3793.36     3643.77     94.37 o 
   8  12   2     7476.27     7793.50    120.06 o 
   9  12   2     1165.95     1248.33     83.44 o 
  10  12   2       26.11      594.08    116.90 o 
  11  12   2     4896.21     4713.18    152.46 o 
  12  12   2     1407.52     1278.91    256.14 o 
  13  12   2     3742.51     3348.33    126.01 o 
  14  12   2      538.11      822.34    131.18 o 
  15  12   2     3528.23     3924.06    243.26 o 
  16  12   2      201.21      222.87    163.36 o 
  17  12   2     3650.31     3344.23    112.45 o 
  18  12   2      729.50      586.15     32.22 o 
  19  12   2       82.66      120.39    238.15 o 
  20  12   2      210.22      509.55    381.97 o 
  21  12   2      683.16      650.30    259.85 o 
   1  13   2      457.51      393.77     31.44 o 
   2  13   2      283.30      234.11     84.79 o 
   3  13   2       52.59      193.47    140.85 o 
   4  13   2     3810.41     4142.32     67.18 o 
   5  13   2      725.13      784.62    100.83 o 
   6  13   2      720.79      809.87     83.30 o 
   7  13   2      513.31     1086.90    149.36 o 
   8  13   2     4001.49     3957.50     29.94 o 
   9  13   2      998.41     1150.99    114.50 o 
  10  13   2      870.14      784.82     39.27 o 
  11  13   2      137.89      144.01     90.59 o 
  12  13   2       41.38       27.52     58.90 o 
  13  13   2      438.96      426.91     59.82 o 
  14  13   2      320.95      419.65    110.33 o 
  15  13   2       16.06       12.35     64.85 o 
  16  13   2      116.88      138.89     61.50 o 
  17  13   2      154.93      176.34     90.23 o 
  18  13   2      179.83      195.21    293.63 o 
  19  13   2      277.46      281.64    331.93 o 
  20  13   2       62.54      126.40    153.10 o 
  21  13   2      179.38      271.80    117.05 o 
   0  14   2    19926.18    20838.62    273.79 o 
   1  14   2    22522.21    21913.28    287.41 o 
   2  14   2     9081.83     9187.08    141.12 o 
   3  14   2    26802.32    24857.73    433.86 o 
   4  14   2     5396.30     5535.55    447.54 o 
   5  14   2     7570.56     8982.98    299.54 o 
   6  14   2     4374.50     4174.93     94.61 o 
   7  14   2    12173.33    12805.22    145.00 o 
   8  14   2     9003.06     8661.48    493.47 o 
   9  14   2     7679.34     7727.31    226.27 o 
  10  14   2     8864.72     8630.81    248.48 o 
  11  14   2     7698.36     7348.07    184.94 o 
  12  14   2     5399.86     4962.47    177.56 o 
  13  14   2    11485.85    10892.66    656.76 o 
  14  14   2     4427.02     4082.23    125.12 o 
  15  14   2     2070.93     1792.15    178.57 o 
  16  14   2     2745.47     2820.07    173.75 o 
  17  14   2     2700.64     2339.18    247.42 o 
  18  14   2     3600.54     3699.85    150.09 o 
  19  14   2      513.37      518.18    114.28 o 
  20  14   2     1684.82     1637.23    100.21 o 
   1  15   2     1598.25     1552.81     23.19 o 
   2  15   2      668.56      736.77     50.84 o 
   3  15   2      172.96      205.68     65.78 o 
   4  15   2      135.08      128.29     46.50 o 
   5  15   2      798.93      821.78     57.70 o 
   6  15   2     2507.24     2921.55    153.63 o 
   7  15   2       32.24       60.07     47.43 o 
   8  15   2      837.10      890.66     52.74 o 
   9  15   2     1166.19     1074.26    121.99 o 
  10  15   2     2607.99     2969.29    131.99 o 
  11  15   2      129.94      184.65    168.23 o 
  12  15   2      211.62      230.53     48.95 o 
  13  15   2        5.87      186.79    294.24 o 
  14  15   2      334.85      290.03    103.11 o 
  15  15   2      469.11      436.60     38.74 o 
  16  15   2       23.32       20.40     47.42 o 
  17  15   2       47.63      122.20    223.14 o 
  18  15   2        4.85        0.00    339.75 o 
  19  15   2       15.31       44.61     81.11 o 
  20  15   2       11.81       22.47    135.34 o 
   0  16   2     3186.47     2980.82    128.95 o 
   1  16   2     1151.89     1124.94    167.20 o 
   2  16   2     1677.93     2056.19    137.25 o 
   3  16   2     1106.76     1135.50     49.02 o 
   4  16   2       87.72       88.16     55.56 o 
   5  16   2      595.24      598.09    206.62 o 
   6  16   2      246.23      220.53    112.97 o 
   7  16   2      611.01      591.46    105.13 o 
   8  16   2        4.74        0.00     16.26 o 
   9  16   2       68.06      146.31     86.61 o 
  10  16   2     1328.33     1285.43     86.87 o 
  11  16   2      868.13     1301.85    140.88 o 
  12  16   2       20.63        0.00     24.15 o 
  13  16   2     3423.82     3177.67    119.07 o 
  14  16   2     2331.61     2565.96    148.47 o 
  15  16   2       99.98      224.39    251.98 o 
  16  16   2       78.14      106.16     83.08 o 
  17  16   2       97.79      236.64    266.14 o 
  18  16   2      457.35      954.52    241.13 o 
  19  16   2        4.91        0.00     22.09 o 
  20  16   2       10.85      199.11    405.13 o 
   1  17   2       88.34       49.06     18.12 o 
   2  17   2      173.80      160.12    151.91 o 
   3  17   2     2922.89     2603.69     76.95 o 
   4  17   2      307.62      462.21    133.94 o 
   5  17   2       14.97        0.00     17.22 o 
   6  17   2      808.20      839.83    213.26 o 
   7  17   2       32.54       18.28     33.72 o 
   8  17   2      538.57      486.14     38.46 o 
   9  17   2      347.24      335.19     60.48 o 
  10  17   2     2626.85     2921.50    116.89 o 
  11  17   2      724.04      908.43    149.10 o 
  12  17   2        1.34        0.00     73.87 o 
  13  17   2       92.18      130.02    172.46 o 
  14  17   2     1109.71     1325.15    224.54 o 
  15  17   2       87.53      160.50    108.31 o 
  16  17   2      259.37      323.88     87.57 o 
  17  17   2       44.62       52.98    127.13 o 
  18  17   2       12.37        0.00     68.22 o 
  19  17   2       44.90       77.25    296.95 o 
  20  17   2       14.93       38.19    271.89 o 
   0  18   2     1219.46     1429.79    142.08 o 
   1  18   2      646.57      998.14    118.74 o 
   2  18   2      722.19      684.00     45.80 o 
   3  18   2     3466.19     3348.02    119.60 o 
   4  18   2     2031.61     1985.48     78.80 o 
   5  18   2    10015.32     9851.35    170.33 o 
   6  18   2    10658.29    10396.66    218.56 o 
   7  18   2     7901.08     7758.29    227.13 o 
   8  18   2     1347.92     1261.35     67.78 o 
   9  18   2     4765.26     4908.27    177.62 o 
  10  18   2     1041.30      926.57     87.34 o 
  11  18   2      301.95      321.49     81.72 o 
  12  18   2      251.62      241.76     81.62 o 
  13  18   2       93.19      133.60    138.76 o 
  14  18   2      326.58      352.48    339.32 o 
  15  18   2     1698.03     2038.27    173.36 o 
  16  18   2      607.43      634.87    150.77 o 
  17  18   2      719.56      822.28    269.14 o 
  18  18   2       29.91      114.07    238.58 o 
  19  18   2     1423.16     1786.56    183.20 o 
   1  19   2      488.03      713.22     83.56 o 
   2  19   2       87.94       95.03     26.33 o 
   3  19   2     3833.98     4034.01    117.51 o 
   4  19   2     2669.69     2657.98     70.96 o 
   5  19   2      179.97      191.42     22.75 o 
   6  19   2      661.15      685.96     66.54 o 
   7  19   2        0.46        8.77    251.92 o 
   8  19   2        2.74        1.53     63.27 o 
   9  19   2      368.81      401.35    129.29 o 
  10  19   2        9.65      100.75     87.00 o 
  11  19   2      171.18      231.93    136.76 o 
  12  19   2       12.37        0.00     17.59 o 
  13  19   2      335.51      370.21    105.16 o 
  14  19   2      152.44      318.26    214.63 o 
  15  19   2       59.93      182.84    173.05 o 
  16  19   2       22.53      135.72    309.42 o 
  17  19   2        2.72        0.00    191.89 o 
  18  19   2       18.54        2.86     34.05 o 
  19  19   2      142.04      120.43     14.14 o 
   0  20   2      343.44      333.59     43.77 o 
   1  20   2     2948.34     2815.56     56.30 o 
   2  20   2     2249.66     2162.74    153.24 o 
   3  20   2     1831.60     1701.23    150.53 o 
   4  20   2     5274.22     5651.69    407.57 o 
   5  20   2    12488.86    12008.81    342.79 o 
   6  20   2     9549.85     9573.80    195.57 o 
   7  20   2     7138.54     6825.32    185.63 o 
   8  20   2     8488.45     7993.42    307.39 o 
   9  20   2     6932.50     7188.06    567.29 o 
  10  20   2     3626.47     3455.94     95.51 o 
  11  20   2     3433.06     3626.07    131.93 o 
  12  20   2     1850.73     2271.52    169.18 o 
  13  20   2     1047.66     1220.73    110.03 o 
  14  20   2     2697.47     2653.89     94.13 o 
  15  20   2     3072.21     2929.23     75.71 o 
  16  20   2     1256.36     1644.59    325.49 o 
  17  20   2     2319.94     2108.11     51.19 o 
  18  20   2     1411.47     1614.73    194.01 o 
  19  20   2     1481.28     1264.15    162.73 o 
   1  21   2     2334.23     2437.59     92.80 o 
   2  21   2      679.42      763.27     83.96 o 
   3  21   2      214.05      270.10    116.09 o 
   4  21   2      433.43      602.48    111.66 o 
   5  21   2       89.63       46.36     24.23 o 
   6  21   2     1431.36     1437.96     34.04 o 
   7  21   2       23.90       99.80     62.16 o 
   8  21   2       26.46      133.63     81.44 o 
   9  21   2     2364.78     2463.94    102.35 o 
  10  21   2      284.56      344.13     82.86 o 
  11  21   2        0.07       33.27    145.79 o 
  12  21   2      138.76      115.10    107.92 o 
  13  21   2       38.29        0.00     36.47 o 
  14  21   2        0.83        0.00    206.86 o 
  15  21   2      271.69      253.91    142.29 o 
  16  21   2        0.06       35.39    164.97 o 
  17  21   2       18.79      147.19    414.45 o 
  18  21   2      138.20      182.27     68.60 o 
   0  22   2      984.63      983.06    350.58 o 
   1  22   2     2417.42     2283.51    156.90 o 
   2  22   2       74.28       84.98     36.54 o 
   3  22   2     1873.74     2159.21    128.72 o 
   4  22   2     6599.98     6614.78    113.85 o 
   5  22   2     1899.18     2049.38    183.47 o 
   6  22   2     1519.71     1774.76    196.20 o 
   7  22   2     3262.38     3208.36    189.33 o 
   8  22   2     2833.08     3262.02    199.22 o 
   9  22   2     3164.68     3256.86    125.51 o 
  10  22   2      156.60      317.74    125.25 o 
  11  22   2      710.46      633.59    211.31 o 
  12  22   2       24.14       33.52     36.17 o 
  13  22   2      318.02      397.95    172.02 o 
  14  22   2       21.23       38.29    120.07 o 
  15  22   2      242.97      777.96    514.99 o 
  16  22   2        6.14       16.37    152.29 o 
  17  22   2      195.95      196.44     74.69 o 
  18  22   2       32.65      100.45    144.51 o 
   1  23   2      324.84      304.98     36.17 o 
   2  23   2      620.38      581.07    146.24 o 
   3  23   2        5.79       49.70    121.01 o 
   4  23   2      122.89      311.68    199.92 o 
   5  23   2       40.84       94.50    103.87 o 
   6  23   2       17.79        0.00     43.11 o 
   7  23   2       28.03       28.22    116.83 o 
   8  23   2        0.15        0.00     22.92 o 
   9  23   2       33.15      140.01    142.18 o 
  10  23   2       13.37       27.22    131.10 o 
  11  23   2       82.46       91.52     90.21 o 
  12  23   2      411.76      511.82    134.99 o 
  13  23   2      243.61      234.94     88.78 o 
  14  23   2        0.41        3.90    143.76 o 
  15  23   2       34.18      167.80    313.54 o 
  16  23   2       43.14        0.00     22.42 o 
  17  23   2       70.93       14.59     34.10 o 
   0  24   2      353.00      516.58    216.31 o 
   1  24   2      215.25      337.94    201.91 o 
   2  24   2      767.84      822.01     75.31 o 
   3  24   2     1408.41     1524.63    125.02 o 
   4  24   2      287.63      338.65    105.12 o 
   5  24   2       54.13       21.36     10.89 o 
   6  24   2      156.63      222.40     77.94 o 
   7  24   2      445.03      457.27     51.73 o 
   8  24   2      160.18      211.52     53.23 o 
   9  24   2        8.60       94.86    105.56 o 
  10  24   2       13.67        0.00      6.18 o 
  11  24   2        8.89       57.04    199.60 o 
  12  24   2       84.19       76.83     22.17 o 
  13  24   2      419.20      548.67    168.58 o 
  14  24   2      120.32      162.95    158.49 o 
  15  24   2        2.66       29.16    293.57 o 
  16  24   2       21.57       64.67     56.30 o 
  17  24   2       57.18       23.59      9.51 o 
   1  25   2       10.23       27.00    103.47 o 
   2  25   2      123.31      125.21     63.99 o 
   3  25   2     2161.81     2135.22     65.12 o 
   4  25   2      307.26      275.31     20.44 o 
   5  25   2     1341.01     1378.40    283.27 o 
   6  25   2        5.20        0.00    102.00 o 
   7  25   2      190.11      150.51     20.73 o 
   8  25   2        2.13        0.00     12.82 o 
   9  25   2      375.85      288.45     40.23 o 
  10  25   2        6.06       31.74     62.51 o 
  11  25   2      218.31      252.27     86.38 o 
  12  25   2        0.90       22.05    143.71 o 
  13  25   2      254.93      269.90     40.28 o 
  14  25   2       46.09       64.68    162.66 o 
  15  25   2      148.97      125.36    144.00 o 
  16  25   2       19.81      201.79    259.36 o 
   0  26   2     6918.67     7073.91     95.18 o 
   1  26   2     4003.34     3775.66    248.64 o 
   2  26   2      910.10     1295.63    175.16 o 
   3  26   2     5396.48     5123.59    145.38 o 
   4  26   2     3653.53     4144.63    176.59 o 
   5  26   2     3783.22     3869.40    102.27 o 
   6  26   2     2720.74     2922.78    116.88 o 
   7  26   2     2810.18     2629.98    116.80 o 
   8  26   2      283.40      344.67     86.94 o 
   9  26   2     1854.83     1987.93     95.75 o 
  10  26   2     1356.30     1317.84     75.32 o 
  11  26   2     1736.11     1610.74     88.59 o 
  12  26   2     1165.39      979.49     86.53 o 
  13  26   2     1687.19     1580.58    193.50 o 
  14  26   2      287.08      264.53    127.40 o 
  15  26   2     1188.27     1397.35    200.88 o 
  16  26   2      758.62      767.86    135.79 o 
   1  27   2      295.33      265.19     16.96 o 
   2  27   2       58.18      105.27    292.38 o 
   3  27   2     2372.57     2386.64    211.12 o 
   4  27   2        8.71        0.00     27.07 o 
   5  27   2      914.08     1240.72    211.73 o 
   6  27   2      171.52      151.34     61.54 o 
   7  27   2      317.51      268.13    121.94 o 
   8  27   2      526.01      493.73      9.84 o 
   9  27   2       48.02       77.01    131.72 o 
  10  27   2       14.17       10.65    140.24 o 
  11  27   2        5.47        0.00     29.40 o 
  12  27   2      184.59      204.37     91.11 o 
  13  27   2        9.14       38.35    144.92 o 
  14  27   2       99.65       83.21     67.35 o 
  15  27   2      102.82      107.78    235.87 o 
   0  28   2      776.26      744.04    102.99 o 
   1  28   2     2913.80     2839.29    113.66 o 
   2  28   2     2931.07     3017.12    139.36 o 
   3  28   2     3468.26     3551.84    202.56 o 
   4  28   2     1008.86     1518.12    201.94 o 
   5  28   2      843.64     1349.85    239.22 o 
   6  28   2     2939.95     2667.82     39.06 o 
   7  28   2     1415.85     1229.08    240.25 o 
   8  28   2     1938.45     2058.62    231.28 o 
   9  28   2     1992.36     2088.61    220.39 o 
  10  28   2     1216.30     1145.60    262.66 o 
  11  28   2     1423.65     1790.55    157.54 o 
  12  28   2     1479.98     1708.52    108.36 o 
  13  28   2     1660.33     1922.98    281.89 o 
  14  28   2      591.95      838.87    285.51 o 
  15  28   2      634.86      728.37    257.57 o 
   1  29   2      285.62      315.56    294.67 o 
   2  29   2      207.87      268.17     94.15 o 
   3  29   2      368.98      392.09    244.57 o 
   4  29   2        7.83        0.00    139.10 o 
   5  29   2       38.40        0.00     33.70 o 
   6  29   2      234.45      252.54     73.46 o 
   7  29   2      639.68      943.76    121.61 o 
   8  29   2       46.25       62.10     68.63 o 
   9  29   2      308.97      325.75     44.73 o 
  10  29   2      150.69      116.10     48.00 o 
  11  29   2      531.27      717.76    205.22 o 
  12  29   2       49.32       61.51    130.65 o 
  13  29   2        0.24        0.00     25.98 o 
  14  29   2       28.67       31.93    324.32 o 
   0  30   2      438.65      415.23     66.19 o 
   1  30   2      706.17      693.08     59.23 o 
   2  30   2       54.36       22.31    387.57 o 
   3  30   2      236.62      236.08     42.57 o 
   4  30   2       46.10       32.27      3.80 o 
   5  30   2        4.61        0.00     30.80 o 
   6  30   2      915.60      926.61    141.70 o 
   7  30   2       19.23       14.34     98.75 o 
   8  30   2       66.54       50.78     18.33 o 
   9  30   2      201.61      263.50    190.34 o 
  10  30   2      122.94      133.10     85.00 o 
  11  30   2      216.57      253.26    125.45 o 
  12  30   2      395.16      367.64     98.61 o 
  13  30   2      190.90      189.05     41.74 o 
   1  31   2        0.54        0.00     13.25 o 
   2  31   2        9.95        0.00    404.24 o 
   3  31   2        2.27        0.00    105.83 o 
   4  31   2       36.93        9.51    296.77 o 
   5  31   2        3.33        0.00    113.61 o 
   6  31   2       25.49        0.00    100.34 o 
   7  31   2      701.09      797.40    342.25 o 
   8  31   2        0.26        0.00     45.27 o 
   9  31   2        6.39        0.00     91.58 o 
  10  31   2        5.82        0.00     70.76 o 
  11  31   2      184.63      162.00    212.69 o 
  12  31   2       10.84       28.67    140.71 o 
   0  32   2     1216.52     1225.77    109.06 o 
   1  32   2     1064.42     1407.56    381.47 o 
   2  32   2     2494.71     2359.92    111.02 o 
   3  32   2     2055.57     2089.05    119.98 o 
   4  32   2      600.80      671.31     49.37 o 
   5  32   2     2113.35     2169.74    260.88 o 
   6  32   2      128.31      164.31    248.50 o 
   7  32   2     1552.00     1533.40    202.16 o 
   8  32   2      983.14      947.80    127.18 o 
   9  32   2      560.82      611.40    109.51 o 
  10  32   2      823.53      808.95    143.36 o 
  11  32   2      340.53      663.16    220.76 o 
   1  33   2       37.39        0.00    183.42 o 
   2  33   2        2.37        0.00    158.63 o 
   3  33   2       77.24       65.92     85.14 o 
   4  33   2        0.01        0.00    171.26 o 
   5  33   2      160.94      223.52    142.14 o 
   6  33   2       22.83       37.81    100.39 o 
   7  33   2      281.99      401.10    218.82 o 
   8  33   2       12.44        0.00     96.83 o 
   9  33   2        0.54        0.00    115.42 o 
  10  33   2       20.93       14.79     99.75 o 
   0  34   2     1709.54     1995.18    333.34 o 
   1  34   2     2354.18     2516.16    135.11 o 
   2  34   2     1855.11     1845.59     89.90 o 
   3  34   2     1298.18     1183.02    265.25 o 
   4  34   2      875.81      805.27     37.39 o 
   5  34   2     3309.59     3554.55    368.94 o 
   6  34   2      415.34      453.32     61.65 o 
   7  34   2     1430.53     1724.42    128.39 o 
   8  34   2      995.82      966.83     98.33 o 
   9  34   2      362.34      341.88     85.98 o 
   1  35   2       18.62        0.00     72.36 o 
   2  35   2        0.20        0.00    151.20 o 
   3  35   2       40.40        4.44     50.99 o 
   4  35   2       48.64       19.97     58.21 o 
   5  35   2        0.25       25.93    329.47 o 
   6  35   2       19.12       33.85    185.33 o 
   7  35   2        3.04        0.00    338.74 o 
   8  35   2       39.09       70.14    300.47 o 
   0  36   2       16.81        0.00    109.59 o 
   1  36   2      422.53      481.33    265.50 o 
   2  36   2      307.00      308.06    184.98 o 
   3  36   2      753.72      814.24    231.30 o 
   4  36   2        2.90        0.00     27.43 o 
   5  36   2      274.06      308.74    186.98 o 
   6  36   2        5.59        0.00     61.85 o 
   1  37   2       55.82       11.55     47.26 o 
   2  37   2        6.86        0.00     69.72 o 
   3  37   2       15.49        0.00    210.79 o 
   4  37   2        6.11        7.77    196.72 o 
   1   0   3    17633.15    16468.27     50.80 o 
   2   0   3    16992.41    16775.67    114.99 o 
   3   0   3    12106.80    10733.25    394.31 o 
   4   0   3     4867.12     4605.80    194.72 o 
   5   0   3     1260.34     1244.90    296.21 o 
   6   0   3     1508.43     1570.83     22.01 o 
   7   0   3    20077.22    19436.81    296.18 o 
   8   0   3    12413.59    12506.63    396.78 o 
   9   0   3     1181.53     1094.83    144.68 o 
  10   0   3     1605.03     2002.51    165.52 o 
  11   0   3       69.50      252.76     93.69 o 
  12   0   3      545.69      553.66      6.65 o 
  13   0   3     2152.50     2230.72    282.67 o 
  14   0   3      801.18     1251.28    174.12 o 
  15   0   3     2082.03     2355.70    233.04 o 
  16   0   3     1132.34     1159.49    107.24 o 
  17   0   3      554.09      588.77    103.00 o 
  18   0   3       55.02      124.97    496.51 o 
  19   0   3      179.06      229.91    216.99 o 
  20   0   3       17.30       62.09    253.45 o 
  21   0   3       18.31      173.86    381.87 o 
  22   0   3       37.24        0.00    564.26 o 
   0   1   3     7678.14     7635.98     92.15 o 
   1   1   3    15297.35    13911.39    329.16 o 
   2   1   3    12173.84    12106.34    230.91 o 
   3   1   3    15350.92    14689.63    749.50 o 
   4   1   3     6116.36     5871.86     66.90 o 
   5   1   3     7332.16     7992.63     83.15 o 
   6   1   3      611.26      962.48     81.15 o 
   7   1   3    16758.25    16865.26    379.82 o 
   8   1   3     2970.72     3247.16     75.75 o 
   9   1   3     4812.54     4970.44    201.05 o 
  10   1   3      481.03      482.82    192.99 o 
  11   1   3     6058.22     5728.61     81.70 o 
  12   1   3      369.42      390.67     63.74 o 
  13   1   3     7078.14     7066.43     74.28 o 
  14   1   3     1567.06     1483.07    146.90 o 
  15   1   3     2316.30     2071.06     99.84 o 
  16   1   3      830.53      794.99     92.54 o 
  17   1   3     1649.92     1517.35    100.88 o 
  18   1   3      693.47      786.10    120.40 o 
  19   1   3     1187.03     1381.48    126.35 o 
  20   1   3      315.42      279.23     34.28 o 
  21   1   3      282.79      364.70    179.64 o 
  22   1   3      137.42      255.16    455.63 o 
   1   2   3     8784.76     8513.29     92.13 o 
   2   2   3    12291.27    12077.48    498.21 o 
   3   2   3    29158.80    28836.92    402.70 o 
   4   2   3      227.19      189.26     15.23 o 
   5   2   3        7.08        3.19     97.54 o 
   6   2   3      759.76      810.70    113.98 o 
   7   2   3     2682.82     2807.48     75.21 o 
   8   2   3      724.72      646.76    128.52 o 
   9   2   3       14.80      781.31    164.62 o 
  10   2   3      848.50      792.32     43.76 o 
  11   2   3     1302.09     1485.86     71.62 o 
  12   2   3      785.61      900.56    120.16 o 
  13   2   3        0.44       87.30     74.42 o 
  14   2   3      318.55      349.09     50.14 o 
  15   2   3        0.69      118.45     59.74 o 
  16   2   3      493.82      932.62    121.41 o 
  17   2   3      208.98      317.90     76.75 o 
  18   2   3        6.94        0.00     37.65 o 
  19   2   3      310.63      406.15     68.52 o 
  20   2   3       37.81       15.75     70.32 o 
  21   2   3      247.52      261.41    142.03 o 
  22   2   3       18.05      119.32    496.04 o 
   0   3   3     6408.40     7021.24    789.96 o 
   1   3   3    57573.63    53898.41    200.57 o 
   2   3   3    18327.31    18676.19    384.11 o 
   3   3   3    26917.96    24834.26    342.30 o 
   4   3   3    10961.62    11412.91    429.43 o 
   5   3   3    17723.94    16894.50    255.27 o 
   6   3   3     9864.67     9648.40    308.30 o 
   7   3   3    14971.44    15618.17    268.15 o 
   8   3   3     2620.15     2498.09     98.05 o 
   9   3   3    19396.64    18794.74    244.91 o 
  10   3   3      171.01      161.68     39.46 o 
  11   3   3    17826.80    17588.28    228.41 o 
  12   3   3       91.37       78.24     61.06 o 
  13   3   3     5448.02     6058.01    293.11 o 
  14   3   3     1008.87      906.36     61.79 o 
  15   3   3     5784.76     5133.48     64.79 o 
  16   3   3      810.70     1034.42     84.53 o 
  17   3   3     1833.89     1671.35    156.82 o 
  18   3   3     1189.27     1418.49    164.67 o 
  19   3   3     2404.13     2194.58    265.25 o 
  20   3   3      153.91      152.02    172.84 o 
  21   3   3     2141.95     2414.33    212.27 o 
  22   3   3       59.61      135.36    341.38 o 
   1   4   3     2243.24     2349.32     74.13 o 
   2   4   3      462.51      530.62     63.55 o 
   3   4   3    12761.16    13095.74    349.19 o 
   4   4   3      208.53      154.70     32.75 o 
   5   4   3      113.32      129.21     40.71 o 
   6   4   3     3701.36     3780.61    111.79 o 
   7   4   3     2887.97     3076.87     89.11 o 
   8   4   3     2772.97     2667.36     48.71 o 
   9   4   3     2796.85     2737.68    164.35 o 
  10   4   3       44.45      226.55    164.86 o 
  11   4   3      850.37     1002.24    183.86 o 
  12   4   3     1232.90     1154.49     43.82 o 
  13   4   3      454.91      629.96    127.41 o 
  14   4   3     1795.75     1714.86     69.39 o 
  15   4   3        8.35       42.59     82.23 o 
  16   4   3      719.63      671.10     56.42 o 
  17   4   3      133.43      176.35    181.18 o 
  18   4   3       29.58       77.08     83.04 o 
  19   4   3        4.68       18.77    167.87 o 
  20   4   3      266.09      400.25    217.43 o 
  21   4   3       42.06       49.75     38.91 o 
  22   4   3        9.60       32.21    303.49 o 
   0   5   3    26409.01    26374.63    807.88 o 
   1   5   3     6240.54     5914.98    278.74 o 
   2   5   3      838.62      859.17     79.93 o 
   3   5   3    19176.65    19648.43    344.96 o 
   4   5   3    15287.20    14906.12    144.72 o 
   5   5   3      976.88     1116.26     73.86 o 
   6   5   3    18619.91    18011.40    130.15 o 
   7   5   3     4138.56     3892.00    269.90 o 
   8   5   3      197.54      254.57     61.78 o 
   9   5   3     9917.82     9446.64    511.44 o 
  10   5   3       78.72       67.84     24.95 o 
  11   5   3     5752.24     5963.23    443.87 o 
  12   5   3      693.53      740.78     50.80 o 
  13   5   3     4061.83     3679.59    191.91 o 
  14   5   3     1487.75     1303.64    113.29 o 
  15   5   3     1844.90     2372.13    194.49 o 
  16   5   3       82.39      243.14    161.08 o 
  17   5   3      280.97      511.18    175.45 o 
  18   5   3      265.52      228.42     41.23 o 
  19   5   3     1053.53      931.92     68.13 o 
  20   5   3        0.73       82.14    332.00 o 
  21   5   3     1053.46     1790.06    285.86 o 
   1   6   3     9471.80     9449.43    108.47 o 
   2   6   3        6.12      150.99     75.52 o 
   3   6   3     2068.58     2133.62    201.08 o 
   4   6   3     1697.29     1813.76    128.55 o 
   5   6   3      167.78      170.43    104.16 o 
   6   6   3     1423.48     1751.86    100.14 o 
   7   6   3        3.42      223.49    119.95 o 
   8   6   3     1674.32     1810.85     46.66 o 
   9   6   3     4275.55     4195.61    108.15 o 
  10   6   3      295.93      265.28     31.68 o 
  11   6   3     1983.69     2038.14    172.55 o 
  12   6   3       67.77       34.72     74.45 o 
  13   6   3      445.75      446.51     64.22 o 
  14   6   3     3013.55     2845.50     59.75 o 
  15   6   3      663.45      664.28     15.73 o 
  16   6   3       18.27        0.00    127.09 o 
  17   6   3        4.12        0.00     13.54 o 
  18   6   3      118.11      155.00    118.63 o 
  19   6   3        3.50        0.00    191.71 o 
  20   6   3       95.65       68.56     95.04 o 
  21   6   3       84.26      138.85    174.44 o 
   0   7   3     2547.23     2427.66    143.92 o 
   1   7   3     1123.67     1171.39    118.51 o 
   2   7   3     4784.83     4505.20     75.46 o 
   3   7   3      717.61      840.71     69.67 o 
   4   7   3     1429.99     1610.06    107.95 o 
   5   7   3     8412.64     8282.79    371.68 o 
   6   7   3        2.79        0.00     11.34 o 
   7   7   3      324.86      374.01     55.19 o 
   8   7   3     2157.27     2580.78    141.22 o 
   9   7   3      377.36      460.73     21.90 o 
  10   7   3     1074.81     1183.37     81.99 o 
  11   7   3        5.10        0.00     49.94 o 
  12   7   3     1091.95     1125.68    152.69 o 
  13   7   3        7.08        0.00     61.91 o 
  14   7   3      428.63      645.53     96.34 o 
  15   7   3      844.32      822.30     23.16 o 
  16   7   3       71.91       43.62     87.34 o 
  17   7   3      773.27     1411.88    251.28 o 
  18   7   3      281.35      302.80     73.41 o 
  19   7   3      207.70      215.79    238.77 o 
  20   7   3      188.75      320.55    152.89 o 
  21   7   3      257.47      255.47    126.83 o 
   1   8   3       16.74       24.54    188.18 o 
   2   8   3        7.55        0.00     66.91 o 
   3   8   3     9850.82     9876.77    382.13 o 
   4   8   3     5938.27     6200.65    171.00 o 
   5   8   3     1709.95     1581.98     97.74 o 
   6   8   3     2269.76     2582.34     78.98 o 
   7   8   3      562.74      639.12     96.87 o 
   8   8   3      482.82      524.56     61.97 o 
   9   8   3       12.31      128.35     80.25 o 
  10   8   3      316.70      411.32    119.97 o 
  11   8   3       79.82       35.82     14.64 o 
  12   8   3       43.59       96.23     91.86 o 
  13   8   3       72.42      223.89    119.02 o 
  14   8   3     1031.10     1328.59    165.27 o 
  15   8   3       82.26      109.39     31.46 o 
  16   8   3      166.92      162.08     47.20 o 
  17   8   3      276.09      353.94     82.91 o 
  18   8   3        6.77        0.00     40.64 o 
  19   8   3      140.06      120.41    125.30 o 
  20   8   3       71.74       76.33    119.76 o 
  21   8   3      270.04      233.14     82.93 o 
   0   9   3     2138.46     2339.80    148.46 o 
   1   9   3    42464.68    40566.51    162.90 o 
   2   9   3      177.40      303.60    158.01 o 
   3   9   3    44203.59    42361.15    243.79 o 
   4   9   3      486.50      898.35    113.23 o 
   5   9   3    21163.79    19529.08     76.42 o 
   6   9   3     1712.79     1506.55    159.97 o 
   7   9   3    11526.58    11281.32    151.44 o 
   8   9   3     1495.79     1456.28     67.71 o 
   9   9   3     1918.70     1804.71     71.41 o 
  10   9   3      966.44      944.78     86.79 o 
  11   9   3     1807.18     1737.69    154.05 o 
  12   9   3       84.32       44.77     27.05 o 
  13   9   3     2598.53     2724.77    100.28 o 
  14   9   3      153.02      147.71     65.96 o 
  15   9   3      370.13      597.70    166.36 o 
  16   9   3      320.87      333.96    150.50 o 
  17   9   3     2164.07     1910.61    125.66 o 
  18   9   3      123.56      282.33    376.87 o 
  19   9   3      823.85      700.69    380.93 o 
  20   9   3       26.21       15.49     85.37 o 
  21   9   3      589.06      669.59    177.30 o 
   1  10   3       99.92      137.87    173.05 o 
   2  10   3       73.93      106.02     60.71 o 
   3  10   3     2395.60     2482.39    110.59 o 
   4  10   3     2914.80     3174.97    162.85 o 
   5  10   3      294.57      375.42    152.38 o 
   6  10   3        0.87       11.69     35.82 o 
   7  10   3       46.60      139.17    105.03 o 
   8  10   3      400.27      363.99     31.36 o 
   9  10   3      979.04      971.64     25.17 o 
  10  10   3       10.54       22.92    153.57 o 
  11  10   3      611.94      654.19     58.33 o 
  12  10   3        0.42        0.00     16.97 o 
  13  10   3       22.27      237.14    174.56 o 
  14  10   3      784.50      871.71    141.62 o 
  15  10   3      883.12     1001.15    169.81 o 
  16  10   3       73.16       62.47    144.80 o 
  17  10   3      110.57      218.24    279.61 o 
  18  10   3      480.39      604.78    442.49 o 
  19  10   3       48.70      122.41     70.76 o 
  20  10   3       36.99       36.69     85.84 o 
  21  10   3        6.78       13.83     45.44 o 
   0  11   3      869.90      874.30     72.40 o 
   1  11   3    48873.25    48191.76    160.29 o 
   2  11   3       97.63       44.80     28.15 o 
   3  11   3    10422.53    10491.81    154.17 o 
   4  11   3      256.37      383.28     41.45 o 
   5  11   3    16538.85    16418.99    133.97 o 
   6  11   3     6468.32     5922.17    159.90 o 
   7  11   3    12154.87    10899.17    296.35 o 
   8  11   3     6653.29     6102.49     75.67 o 
   9  11   3     3164.24     3233.32    133.57 o 
  10  11   3      971.21      836.36     88.55 o 
  11  11   3    15151.28    16361.34    207.90 o 
  12  11   3     1846.91     1751.03     54.05 o 
  13  11   3     2611.47     2492.15    130.89 o 
  14  11   3      773.98      826.83     43.78 o 
  15  11   3     3149.99     3173.72    140.23 o 
  16  11   3     2050.36     2094.87    141.69 o 
  17  11   3     4311.06     4775.05    350.06 o 
  18  11   3       47.16       46.41     47.29 o 
  19  11   3     1446.08     1781.30    218.19 o 
  20  11   3       14.33        0.00    288.90 o 
  21  11   3     1987.56     1974.07    281.28 o 
   1  12   3     1869.02     2078.03    145.21 o 
   2  12   3       97.31      121.75    134.15 o 
   3  12   3      307.66      431.86     58.28 o 
   4  12   3       39.87      181.64     64.85 o 
   5  12   3     1939.98     1851.19     49.41 o 
   6  12   3     1372.09     1466.15     44.77 o 
   7  12   3       33.77        8.01     43.95 o 
   8  12   3      240.69      268.80     85.36 o 
   9  12   3      107.06       93.03     26.40 o 
  10  12   3      265.68      345.18     79.09 o 
  11  12   3       78.09      137.88     51.07 o 
  12  12   3     1735.08     1784.54     70.47 o 
  13  12   3     2292.38     2619.84    123.93 o 
  14  12   3       18.14       10.88     20.84 o 
  15  12   3     1264.48     1252.12    155.57 o 
  16  12   3        8.23        0.00    106.06 o 
  17  12   3       14.39      143.13    140.21 o 
  18  12   3       59.32      185.49    159.90 o 
  19  12   3      130.38      234.77    256.58 o 
  20  12   3      317.95      458.19    228.90 o 
  21  12   3       70.42      174.43    149.44 o 
   0  13   3     2798.69     2640.75    254.97 o 
   1  13   3       13.05      581.26     76.35 o 
   2  13   3      161.64      111.69     32.53 o 
   3  13   3      643.65      677.69     44.77 o 
   4  13   3      500.08      509.55     55.17 o 
   5  13   3      794.54      745.20     58.12 o 
   6  13   3     3902.61     3704.10     67.97 o 
   7  13   3       57.74      170.17     87.54 o 
   8  13   3     2083.57     2250.07    139.02 o 
   9  13   3      394.50      361.57     80.51 o 
  10  13   3      107.13      229.24    113.14 o 
  11  13   3     3953.52     3865.55     84.12 o 
  12  13   3      252.84      250.34     48.75 o 
  13  13   3     2307.07     2384.08    145.96 o 
  14  13   3        3.59       56.30     83.90 o 
  15  13   3     1947.83     1965.35     85.29 o 
  16  13   3      207.52      283.51    166.03 o 
  17  13   3      863.33      880.59    107.58 o 
  18  13   3      202.94      153.13     48.20 o 
  19  13   3      538.10      542.89    125.56 o 
  20  13   3      127.74       95.16     33.51 o 
   1  14   3      369.07      338.22     79.85 o 
   2  14   3       76.03       59.93     21.03 o 
   3  14   3       23.45      124.15    110.44 o 
   4  14   3       12.98       13.98     95.11 o 
   5  14   3     1371.33     1545.74    119.87 o 
   6  14   3     3322.91     3850.77    136.24 o 
   7  14   3       34.80       22.98     44.55 o 
   8  14   3      192.36      303.71     60.88 o 
   9  14   3       10.35       37.75    188.32 o 
  10  14   3      363.88      376.22     69.82 o 
  11  14   3       33.48       31.75    224.66 o 
  12  14   3      992.35     1135.63    117.74 o 
  13  14   3      511.93      537.42    102.75 o 
  14  14   3      448.34      418.12     33.59 o 
  15  14   3      933.10     1537.51    265.40 o 
  16  14   3      192.81      153.48     45.22 o 
  17  14   3        6.49       47.91    155.43 o 
  18  14   3       32.38       36.42    166.95 o 
  19  14   3       47.23      134.32    244.27 o 
  20  14   3       62.02      115.55    124.27 o 
   0  15   3       27.82       55.27     54.77 o 
   1  15   3     5110.43     5222.48    398.17 o 
   2  15   3     4697.44     4816.65    105.98 o 
   3  15   3    17082.17    16207.32    581.20 o 
   4  15   3     1856.28     1873.93     97.96 o 
   5  15   3    16299.25    15667.59    277.72 o 
   6  15   3      199.36      181.02     29.51 o 
   7  15   3    14736.85    15282.00    272.61 o 
   8  15   3      935.76      985.05     52.58 o 
   9  15   3     8497.90     8234.85    159.80 o 
  10  15   3        1.71       19.66     37.45 o 
  11  15   3      592.90      588.77     37.13 o 
  12  15   3      931.57      925.10     62.64 o 
  13  15   3     3546.31     3782.68    198.64 o 
  14  15   3     1158.63     1033.89    106.33 o 
  15  15   3     1855.14     1894.24    137.12 o 
  16  15   3      256.17      258.63    332.66 o 
  17  15   3     1561.92     1336.71    304.07 o 
  18  15   3        3.22        0.00     91.35 o 
  19  15   3     1242.56     1514.31    169.19 o 
  20  15   3      439.71      418.35     80.05 o 
   1  16   3      520.57      602.18    113.02 o 
   2  16   3      873.97      885.60     46.11 o 
   3  16   3       63.47      112.56     57.88 o 
   4  16   3      312.63      321.75      6.61 o 
   5  16   3      218.91      206.29     58.99 o 
   6  16   3        4.97      169.77    115.63 o 
   7  16   3      367.71      299.88     49.69 o 
   8  16   3       51.26       17.96     12.36 o 
   9  16   3      440.71      557.87    126.78 o 
  10  16   3       12.45        0.00    179.26 o 
  11  16   3       47.98       94.06     81.68 o 
  12  16   3     3653.50     3698.82    182.86 o 
  13  16   3       59.82      129.91    140.05 o 
  14  16   3      410.91      375.80     24.31 o 
  15  16   3      878.42     1132.91    126.35 o 
  16  16   3      349.83      449.99    124.76 o 
  17  16   3      105.79      179.03     72.12 o 
  18  16   3        7.97        0.00    185.39 o 
  19  16   3        5.36       29.42     99.47 o 
  20  16   3       45.50       50.13    450.17 o 
   0  17   3      408.69      568.57    138.19 o 
   1  17   3     8824.55     8983.75    121.50 o 
   2  17   3     7057.60     7110.17     89.06 o 
   3  17   3    23886.44    23314.95    543.61 o 
   4  17   3     1124.58     1071.32    137.95 o 
   5  17   3    16007.17    14642.94    229.65 o 
   6  17   3     2649.04     2880.70    101.91 o 
   7  17   3    11768.38    11450.09    310.11 o 
   8  17   3      321.57      299.10     81.26 o 
   9  17   3    20603.49    21019.28    175.34 o 
  10  17   3     3385.43     3845.65    193.82 o 
  11  17   3     1707.13     1645.21    184.16 o 
  12  17   3       77.24       94.09     80.76 o 
  13  17   3     6729.88     6443.12    212.92 o 
  14  17   3     1273.29     1143.83     52.48 o 
  15  17   3     3628.01     3556.96    189.01 o 
  16  17   3       52.19       46.67     63.69 o 
  17  17   3     2743.86     2429.68    272.59 o 
  18  17   3        3.13      147.77    347.97 o 
  19  17   3     3052.45     3334.38    213.99 o 
   1  18   3       40.18       34.68     21.93 o 
   2  18   3      116.67      116.15    149.84 o 
   3  18   3     1081.04     1162.84     57.04 o 
   4  18   3      150.10      145.91    110.94 o 
   5  18   3      575.42      615.85     55.16 o 
   6  18   3       26.59       42.68     63.07 o 
   7  18   3      392.66      291.38     31.65 o 
   8  18   3        0.06        0.00     87.27 o 
   9  18   3     1908.74     2030.27    164.28 o 
  10  18   3        3.78        0.00     78.94 o 
  11  18   3     1273.60     1399.43    107.52 o 
  12  18   3       41.52       88.43     96.62 o 
  13  18   3      133.30      244.57    148.53 o 
  14  18   3       92.78       58.76     60.27 o 
  15  18   3       10.32       45.72     99.38 o 
  16  18   3        6.98        3.35    105.17 o 
  17  18   3       82.52      197.44    245.93 o 
  18  18   3        0.19        0.00     73.48 o 
  19  18   3       50.58       65.55     68.24 o 
   0  19   3      578.74      662.10    324.76 o 
   1  19   3     2052.30     1914.76     56.30 o 
   2  19   3      779.85      731.48     39.27 o 
   3  19   3      986.88      948.86    112.89 o 
   4  19   3      234.21      238.78     82.34 o 
   5  19   3     3743.47     4127.16    148.96 o 
   6  19   3      268.22      313.08    138.08 o 
   7  19   3     1080.51     1260.91    148.00 o 
   8  19   3      711.38      771.38     94.38 o 
   9  19   3     3089.55     3075.57     91.83 o 
  10  19   3        3.82       87.02     59.30 o 
  11  19   3      213.56      326.21    148.32 o 
  12  19   3      252.94      232.88    122.05 o 
  13  19   3     1555.10     1458.48     74.14 o 
  14  19   3      344.97      318.35    211.37 o 
  15  19   3      458.85      444.86     97.24 o 
  16  19   3        0.47        3.03     77.36 o 
  17  19   3     1245.96     1707.96    237.46 o 
  18  19   3        1.44        0.00    280.89 o 
  19  19   3      792.88      813.44     97.95 o 
   1  20   3      547.88      567.61     66.01 o 
   2  20   3      374.38      310.29     80.15 o 
   3  20   3     1215.43     1141.13     38.09 o 
   4  20   3       91.06       71.83     40.23 o 
   5  20   3      442.79      565.87    119.15 o 
   6  20   3      445.75      435.25     92.74 o 
   7  20   3      755.92      736.12     76.22 o 
   8  20   3       87.96       78.26    104.28 o 
   9  20   3     1190.86     1099.64     83.42 o 
  10  20   3      595.40      587.01     70.60 o 
  11  20   3     1958.96     2141.11    128.53 o 
  12  20   3      302.29      311.26     45.83 o 
  13  20   3      546.61      538.95    165.82 o 
  14  20   3      246.46      350.97    208.37 o 
  15  20   3       34.59       53.57    203.39 o 
  16  20   3       46.28      104.07    170.43 o 
  17  20   3       47.09       81.65    113.66 o 
  18  20   3       24.89        0.00     34.05 o 
   0  21   3     4712.50     5551.63    318.42 o 
   1  21   3     1627.48     1571.13     74.26 o 
   2  21   3     4171.77     4423.85     96.18 o 
   3  21   3     2272.24     2270.80    258.30 o 
   4  21   3     2118.38     2026.25     63.73 o 
   5  21   3     3792.33     3939.08    108.55 o 
   6  21   3     2772.09     3338.99    276.56 o 
   7  21   3     2861.68     2754.13    206.06 o 
   8  21   3       69.73       47.15    139.76 o 
   9  21   3     1060.30     1104.79    145.35 o 
  10  21   3      647.78      778.36    163.24 o 
  11  21   3     3325.80     3001.66     34.44 o 
  12  21   3      291.44      283.54    107.23 o 
  13  21   3      485.46      618.78    134.08 o 
  14  21   3       37.52       36.92     45.80 o 
  15  21   3     1286.08     1717.27    238.14 o 
  16  21   3       42.24       76.40     71.74 o 
  17  21   3      404.98      365.65    112.21 o 
  18  21   3       63.86       11.28     23.89 o 
   1  22   3      705.93      676.26     96.86 o 
   2  22   3        0.80        0.00    127.37 o 
   3  22   3     1119.19     1255.90     89.07 o 
   4  22   3       30.47        0.00     17.64 o 
   5  22   3      658.54      621.33     76.70 o 
   6  22   3      893.66      888.82     55.85 o 
   7  22   3      578.54      483.81    115.88 o 
   8  22   3     2306.52     2680.26    116.08 o 
   9  22   3      984.27      961.51     30.13 o 
  10  22   3      153.43      140.04     26.15 o 
  11  22   3       69.79       98.17     53.59 o 
  12  22   3      830.40      800.89     37.02 o 
  13  22   3       10.72       45.68     73.08 o 
  14  22   3        0.29        0.00    199.90 o 
  15  22   3      260.73      380.58    129.15 o 
  16  22   3      640.60      589.36     64.72 o 
  17  22   3        0.65        0.00    123.20 o 
   0  23   3     1540.46     1963.75    228.65 o 
   1  23   3    10634.43     9909.57    345.41 o 
   2  23   3      103.48       91.24    125.45 o 
   3  23   3     8125.97     8333.19    143.42 o 
   4  23   3      839.81      862.64     60.77 o 
   5  23   3    14245.03    13775.65    255.01 o 
   6  23   3      140.24      112.18    132.89 o 
   7  23   3     9227.83     9160.48    166.13 o 
   8  23   3        3.10       39.07     51.23 o 
   9  23   3     1708.49     1803.05    155.26 o 
  10  23   3      106.09      127.63    137.75 o 
  11  23   3     3154.78     2799.15    146.56 o 
  12  23   3      151.20      207.77    148.33 o 
  13  23   3      807.97     1040.85    176.22 o 
  14  23   3      345.02      376.88     87.07 o 
  15  23   3      775.39      998.57    231.08 o 
  16  23   3        4.24        0.00     21.88 o 
  17  23   3      517.92      533.74    164.64 o 
   1  24   3       16.05      312.48    204.83 o 
   2  24   3      362.64      454.99    162.05 o 
   3  24   3       23.55        0.00     25.90 o 
   4  24   3      195.57      207.95    115.36 o 
   5  24   3       16.64       66.99     51.78 o 
   6  24   3        1.12        0.00    126.73 o 
   7  24   3      832.04      913.96    127.29 o 
   8  24   3      365.45      436.91    164.61 o 
   9  24   3        8.86       52.75     84.84 o 
  10  24   3      120.08      203.05    144.96 o 
  11  24   3        0.32        0.00    121.33 o 
  12  24   3      266.51      357.41    125.12 o 
  13  24   3      134.58      114.41    130.01 o 
  14  24   3       90.72       36.06     65.61 o 
  15  24   3        5.74       10.21    163.80 o 
  16  24   3       13.29       40.06    377.22 o 
   0  25   3     3063.77     3395.72    161.18 o 
   1  25   3     2870.28     2630.66     73.32 o 
   2  25   3       91.50      208.09    177.21 o 
   3  25   3     1717.78     1926.93    173.21 o 
   4  25   3      981.51      933.18    189.83 o 
   5  25   3     6760.04     6815.38    136.44 o 
   6  25   3       17.25       58.65     46.62 o 
   7  25   3     3613.96     3695.61    124.96 o 
   8  25   3       87.91       60.83     40.19 o 
   9  25   3     2862.30     2750.25     90.54 o 
  10  25   3      128.03      111.91     61.20 o 
  11  25   3     2917.88     2725.90    108.69 o 
  12  25   3      333.71      347.98    136.05 o 
  13  25   3      995.80      975.68    231.95 o 
  14  25   3      447.52      491.31     68.95 o 
  15  25   3     2215.42     2257.79    186.23 o 
  16  25   3      162.99      292.93    150.76 o 
   1  26   3       84.83       61.00     50.48 o 
   2  26   3        0.85        0.00    131.61 o 
   3  26   3      397.29      386.46     57.43 o 
   4  26   3      865.39      953.59     87.46 o 
   5  26   3      191.64      208.36     42.56 o 
   6  26   3      474.48      506.74    104.36 o 
   7  26   3       76.58       79.37     72.63 o 
   8  26   3       39.82       90.78    118.06 o 
   9  26   3       36.82      109.81    157.74 o 
  10  26   3        7.57       11.81     62.60 o 
  11  26   3        1.07      122.26    223.34 o 
  12  26   3       63.73       19.74     60.69 o 
  13  26   3      222.51      238.49     55.95 o 
  14  26   3      273.96      281.76     49.53 o 
  15  26   3       84.76      102.74     45.95 o 
   0  27   3      248.51      397.46    293.62 o 
   1  27   3     1312.78     1566.87    140.81 o 
   2  27   3        0.43        0.00     44.02 o 
   3  27   3       74.21       64.65     38.30 o 
   4  27   3       21.68        0.00     42.17 o 
   5  27   3       14.25       31.88     73.25 o 
   6  27   3        0.55        0.00    139.26 o 
   7  27   3        4.10        0.00      4.10 o 
   8  27   3      327.82      286.61     62.91 o 
   9  27   3        2.75        0.00     67.85 o 
  10  27   3       35.90      129.83    165.44 o 
  11  27   3       10.62        0.00     46.19 o 
  12  27   3      225.33      243.62     49.67 o 
  13  27   3       93.72       60.17     24.67 o 
  14  27   3      563.83      584.26    112.40 o 
  15  27   3       50.52       25.83     26.43 o 
   1  28   3       33.54       10.46    102.76 o 
   2  28   3      403.58      391.18     50.24 o 
   3  28   3      847.86      942.67    155.74 o 
   4  28   3      171.62      130.41     83.57 o 
   5  28   3      120.30      178.24    128.92 o 
   6  28   3       30.11       46.09    105.69 o 
   7  28   3       88.48      218.96    275.70 o 
   8  28   3       26.64      101.25    197.54 o 
   9  28   3        2.60       21.38    139.14 o 
  10  28   3        1.27        0.00     10.43 o 
  11  28   3       94.80       68.86    155.46 o 
  12  28   3       67.95       39.74     86.09 o 
  13  28   3       39.47      102.19    109.11 o 
  14  28   3        1.62        0.00     49.18 o 
   0  29   3       94.75       71.28     82.59 o 
   1  29   3     4714.99     4643.23    257.43 o 
   2  29   3      513.49      464.32    352.71 o 
   3  29   3     6504.41     6663.58    190.18 o 
   4  29   3       32.09        2.07     22.15 o 
   5  29   3     2552.51     2370.39    216.24 o 
   6  29   3      174.37      293.11    135.29 o 
   7  29   3     2308.73     2226.82     97.28 o 
   8  29   3      397.95      413.68     50.80 o 
   9  29   3     1745.16     1901.41    179.62 o 
  10  29   3      206.03      309.03    213.27 o 
  11  29   3      976.04     1338.28    102.22 o 
  12  29   3       11.02       53.59    113.23 o 
  13  29   3      998.41     1003.83    249.65 o 
   1  30   3      278.76      256.33     61.79 o 
   2  30   3      101.28       40.81    351.39 o 
   3  30   3      432.49      422.87     88.12 o 
   4  30   3      190.58      217.83    185.06 o 
   5  30   3        9.42       41.77    346.26 o 
   6  30   3       53.88       20.71     16.11 o 
   7  30   3       62.77       59.16    158.62 o 
   8  30   3       15.16       53.02    156.70 o 
   9  30   3      231.39      226.95    141.51 o 
  10  30   3        1.07        0.00     62.91 o 
  11  30   3       24.02       90.03    166.57 o 
  12  30   3       16.69        4.09    162.20 o 
  13  30   3       48.35      176.14    200.61 o 
   0  31   3       84.82      247.26    510.01 o 
   1  31   3     2973.78     2775.69    142.69 o 
   2  31   3      495.65      435.15     64.75 o 
   3  31   3     4717.38     5135.53    369.42 o 
   4  31   3        1.80       73.12    139.60 o 
   5  31   3     2552.05     2495.58    158.30 o 
   6  31   3       77.04       42.32    119.09 o 
   7  31   3     3227.34     3242.37    155.64 o 
   8  31   3      410.44      381.19     47.12 o 
   9  31   3     2343.94     2417.12    114.53 o 
  10  31   3      687.55      760.40     81.95 o 
  11  31   3     1889.58     2033.40    223.72 o 
  12  31   3      194.61      239.58    108.02 o 
   1  32   3       57.77       71.08    135.14 o 
   2  32   3        7.75       83.01    223.80 o 
   3  32   3       95.06      219.48    141.94 o 
   4  32   3       46.41       76.58    266.55 o 
   5  32   3       29.97       66.23    269.78 o 
   6  32   3       29.18       19.65    222.64 o 
   7  32   3     1063.95     1063.62    110.02 o 
   8  32   3        1.62        0.00    159.01 o 
   9  32   3      210.70      160.21     76.44 o 
  10  32   3        6.16        0.00     99.14 o 
  11  32   3      230.30      285.28     64.54 o 
   0  33   3       71.56       38.45     64.21 o 
   1  33   3        9.30        0.00     48.19 o 
   2  33   3        2.49        0.00    337.65 o 
   3  33   3        6.52       29.85     54.27 o 
   4  33   3        6.66        0.00      9.37 o 
   5  33   3      274.65      309.79     78.52 o 
   6  33   3       38.21        8.55     50.68 o 
   7  33   3      190.75      224.21    121.31 o 
   8  33   3        0.29        0.00    237.16 o 
   9  33   3        3.07        0.00    208.04 o 
  10  33   3       97.29      204.05    131.02 o 
   1  34   3       45.97        0.00    105.32 o 
   2  34   3       64.49       23.36     51.61 o 
   3  34   3       67.39       20.94     78.17 o 
   4  34   3       89.67       60.34    106.00 o 
   5  34   3       32.53       20.33    400.25 o 
   6  34   3      130.75      134.28     88.45 o 
   7  34   3      287.88      366.53    228.25 o 
   8  34   3       24.13        0.00     31.36 o 
   9  34   3      204.13      140.94    263.30 o 
   0  35   3      639.53      705.69    145.87 o 
   1  35   3     1563.05     1729.89    137.47 o 
   2  35   3       37.91      122.00    399.95 o 
   3  35   3      490.19      633.44    130.16 o 
   4  35   3      280.37      363.66    390.10 o 
   5  35   3      308.08      302.62     61.65 o 
   6  35   3      114.71      113.38     41.14 o 
   7  35   3      510.82      678.25    200.67 o 
   1  36   3      148.13      157.94    204.26 o 
   2  36   3      171.43      133.18    303.77 o 
   3  36   3      215.75      159.54     87.07 o 
   4  36   3        1.73        0.00    144.19 o 
   5  36   3      152.00      182.05    391.40 o 
   0  37   3       11.42        0.00    157.02 o 
   1  37   3     2724.28     2824.29    221.29 o 
   2  37   3       16.91        0.00    195.18 o 
   0   0   4     1268.01     2611.03    462.37 o 
   1   0   4    57176.29    57635.01    247.10 o 
   2   0   4     4731.05     4620.90    172.98 o 
   3   0   4    62314.93    61335.50    573.51 o 
   4   0   4     5757.32     5702.65     76.75 o 
   5   0   4    16459.46    15432.39    627.08 o 
   6   0   4      129.18      154.99     54.46 o 
   7   0   4    17083.61    18979.62    359.92 o 
   8   0   4      297.97      435.73     90.19 o 
   9   0   4    10109.25    11019.69    612.56 o 
  10   0   4     5213.44     6069.84    317.42 o 
  11   0   4    15659.92    15550.72    283.73 o 
  12   0   4     2710.76     2898.33    104.79 o 
  13   0   4    19597.79    18921.69    435.88 o 
  14   0   4      151.60      279.46    244.68 o 
  15   0   4    11280.24    11199.54    364.36 o 
  16   0   4       20.12       11.53    130.90 o 
  17   0   4     7573.72     7609.52    287.22 o 
  18   0   4       13.21        9.53    109.18 o 
  19   0   4     5090.37     4852.24    116.19 o 
  20   0   4      138.43      208.60    118.99 o 
  21   0   4     2308.89     2769.84    513.56 o 
   1   1   4      810.43      843.55     24.17 o 
   2   1   4     1990.12     2138.63    116.15 o 
   3   1   4     1253.81     1523.39    156.81 o 
   4   1   4     4460.37     4053.07    108.19 o 
   5   1   4      103.75       81.31     20.70 o 
   6   1   4      570.18      608.40     80.27 o 
   7   1   4      126.37       97.44     69.56 o 
   8   1   4      335.06      377.45    154.54 o 
   9   1   4      324.98      456.79    114.20 o 
  10   1   4     2182.57     2238.38     64.12 o 
  11   1   4        5.11       20.05     46.69 o 
  12   1   4      164.84      188.03     41.91 o 
  13   1   4      187.66      164.50     23.53 o 
  14   1   4      281.49      241.53    147.46 o 
  15   1   4       15.32      141.22     52.93 o 
  16   1   4        1.91        5.06    130.13 o 
  17   1   4      189.31      256.67    125.77 o 
  18   1   4        2.43       61.63    102.25 o 
  19   1   4        4.56      136.96    124.72 o 
  20   1   4        0.39        0.00     16.47 o 
  21   1   4        0.31       78.73    325.75 o 
   0   2   4    28533.41    27910.08    253.01 o 
   1   2   4     7137.08     7270.95    527.09 o 
   2   2   4     5237.48     4929.87    493.01 o 
   3   2   4    22544.12    21362.72    300.26 o 
   4   2   4      400.11      485.16     55.24 o 
   5   2   4     2806.42     2835.19     59.03 o 
   6   2   4      550.47     1015.74    148.01 o 
   7   2   4      601.55      534.18    105.37 o 
   8   2   4     5247.47     5052.70     96.51 o 
   9   2   4      983.41     1408.44    164.11 o 
  10   2   4     4049.51     3996.58     94.04 o 
  11   2   4      619.61      826.03    120.81 o 
  12   2   4      111.22      324.56    136.52 o 
  13   2   4     5913.03     5599.08    209.15 o 
  14   2   4        4.55        0.00     92.54 o 
  15   2   4     4865.87     4608.99    149.89 o 
  16   2   4      537.82      731.02    200.39 o 
  17   2   4      618.96      594.61     75.47 o 
  18   2   4      235.01      245.97     64.29 o 
  19   2   4      751.09     1269.74    413.19 o 
  20   2   4      346.32      474.70    269.90 o 
  21   2   4      809.06     1069.61    387.28 o 
   1   3   4     1030.28     1046.73     62.34 o 
   2   3   4     2441.43     2473.99    111.87 o 
   3   3   4     7367.74     7096.33    123.80 o 
   4   3   4     1389.70     1262.29    161.03 o 
   5   3   4     1711.43     1527.28     33.96 o 
   6   3   4     3598.51     3595.55     94.00 o 
   7   3   4      590.78      525.39     53.59 o 
   8   3   4     2263.67     2193.08    127.55 o 
   9   3   4      174.80      132.64     43.52 o 
  10   3   4     1007.33     1054.58    116.39 o 
  11   3   4        3.91       30.96     43.09 o 
  12   3   4     1426.67     1330.37    141.45 o 
  13   3   4       22.74       26.02     89.85 o 
  14   3   4      274.98      254.72     24.62 o 
  15   3   4      249.53      406.52    154.03 o 
  16   3   4      220.28      204.46     30.02 o 
  17   3   4      135.65      207.37    132.93 o 
  18   3   4      278.62      456.05    269.90 o 
  19   3   4      374.08      290.64     87.91 o 
  20   3   4       10.24       46.64    118.71 o 
  21   3   4       81.11      261.93    235.86 o 
   0   4   4     6497.31     6861.41    221.89 o 
   1   4   4      802.70      867.11     51.86 o 
   2   4   4     2325.86     2084.65     44.49 o 
   3   4   4       98.92      142.35     66.56 o 
   4   4   4     2380.41     2451.66     87.48 o 
   5   4   4    10859.32    11275.81    269.09 o 
   6   4   4      329.72      586.47     95.02 o 
   7   4   4     5744.34     6177.52    124.26 o 
   8   4   4     1821.14     1902.91    109.89 o 
   9   4   4     2824.87     2780.84    125.24 o 
  10   4   4      162.20      400.24    168.11 o 
  11   4   4     4203.82     4459.65    107.41 o 
  12   4   4      240.67      223.50     83.37 o 
  13   4   4      545.31      542.51     18.19 o 
  14   4   4        1.37       15.20     36.88 o 
  15   4   4      382.41      343.42     25.82 o 
  16   4   4      261.20      284.78     46.87 o 
  17   4   4     1640.29     1538.45    137.90 o 
  18   4   4      219.19      300.28    221.74 o 
  19   4   4      503.89      546.34    246.70 o 
  20   4   4       24.81        6.50     47.55 o 
  21   4   4       89.65      255.58    293.61 o 
   1   5   4     2950.27     2930.82    131.18 o 
   2   5   4       15.01       27.67    104.09 o 
   3   5   4    10946.30    10845.00    148.85 o 
   4   5   4     5309.28     5437.58     38.56 o 
   5   5   4     5718.74     5736.62    220.16 o 
   6   5   4     1419.21     1381.68     76.83 o 
   7   5   4      600.57      517.89     74.06 o 
   8   5   4     3580.25     3553.66    148.62 o 
   9   5   4       79.05      132.33    113.54 o 
  10   5   4       35.82       11.06     81.12 o 
  11   5   4      612.20      609.86     59.85 o 
  12   5   4     1268.65     1116.29    166.60 o 
  13   5   4      412.17      471.51     80.03 o 
  14   5   4       77.43       44.30     23.46 o 
  15   5   4      361.85      337.63     77.08 o 
  16   5   4        5.97       39.94     64.73 o 
  17   5   4       64.29       72.02     45.66 o 
  18   5   4       25.91        0.00     16.74 o 
  19   5   4      357.40      471.44    129.79 o 
  20   5   4      250.42      252.34     48.25 o 
  21   5   4      135.25      137.39     80.19 o 
   0   6   4     5896.88     5166.50    259.67 o 
   1   6   4    17542.89    17489.14    288.14 o 
   2   6   4     3858.80     3272.58    152.29 o 
   3   6   4    14348.52    13802.75    380.30 o 
   4   6   4      215.56      318.84    130.65 o 
   5   6   4    25032.00    22964.04    328.69 o 
   6   6   4      817.96      821.05     36.50 o 
   7   6   4    21066.27    20545.40    340.83 o 
   8   6   4       15.05        0.00     88.60 o 
   9   6   4    15698.05    14848.38    266.44 o 
  10   6   4       26.47       35.14     93.93 o 
  11   6   4     6562.23     6247.05    340.82 o 
  12   6   4     1201.81     1072.16     96.15 o 
  13   6   4     5679.79     5418.01    177.54 o 
  14   6   4       44.28       18.52     20.80 o 
  15   6   4     4074.17     3757.18     39.85 o 
  16   6   4      495.12      705.02    216.19 o 
  17   6   4     5681.99     5669.11    183.23 o 
  18   6   4       44.41       29.68    117.66 o 
  19   6   4     2407.85     2140.97    244.86 o 
  20   6   4      379.54      321.97     72.26 o 
  21   6   4     1802.09     1858.21    133.27 o 
   1   7   4     3084.58     3007.74     71.60 o 
   2   7   4      655.93     1162.80    149.95 o 
   3   7   4     9694.08     9706.64    133.73 o 
   4   7   4     2406.57     2088.94     97.98 o 
   5   7   4      403.81      543.60     97.57 o 
   6   7   4     4711.17     4478.54     91.10 o 
   7   7   4      488.66      424.17     34.63 o 
   8   7   4       45.70       81.36     35.94 o 
   9   7   4     1193.77     1084.96    142.29 o 
  10   7   4     1959.94     2127.95     84.32 o 
  11   7   4     2045.67     1953.24    257.34 o 
  12   7   4       62.65      110.82     89.80 o 
  13   7   4      126.27      188.12    104.23 o 
  14   7   4     3750.14     4116.03    106.08 o 
  15   7   4        0.96       17.97     70.29 o 
  16   7   4      264.88      326.00    106.19 o 
  17   7   4       68.33       33.98     74.22 o 
  18   7   4       85.04      127.32    313.70 o 
  19   7   4       12.84       18.72     80.29 o 
  20   7   4       36.15       78.67    200.86 o 
  21   7   4        5.88      213.11    379.47 o 
   0   8   4    16561.29    16679.70    446.79 o 
   1   8   4     6295.29     6162.37     60.56 o 
   2   8   4    25977.50    24869.27    576.63 o 
   3   8   4     6224.24     6029.65    114.53 o 
   4   8   4     5570.66     5485.51    130.83 o 
   5   8   4    16667.57    16142.53    132.74 o 
   6   8   4     6152.39     6263.72    146.46 o 
   7   8   4    11632.83    12260.95    353.36 o 
   8   8   4     1823.84     1726.87    117.99 o 
   9   8   4     4143.68     4307.64    108.59 o 
  10   8   4     1754.39     1560.42    150.85 o 
  11   8   4     2599.75     2471.92     75.76 o 
  12   8   4     1010.26      977.24     98.24 o 
  13   8   4     1192.82     1155.74    100.20 o 
  14   8   4      330.78      297.35    105.14 o 
  15   8   4     1534.92     1966.15    142.64 o 
  16   8   4       94.56      125.24     66.57 o 
  17   8   4     4319.06     4451.61    233.05 o 
  18   8   4       58.30       72.65     54.52 o 
  19   8   4     1464.94     1264.06     83.81 o 
  20   8   4        3.86      150.65    173.95 o 
  21   8   4     1264.12     1339.39    155.84 o 
   1   9   4        7.77       29.90     46.52 o 
   2   9   4      107.67      250.86    109.87 o 
   3   9   4      877.61      868.94    155.44 o 
   4   9   4      594.80      599.71     19.40 o 
   5   9   4        1.83      106.95     67.09 o 
   6   9   4       15.45       20.03     87.90 o 
   7   9   4      238.32      195.75     23.65 o 
   8   9   4     3581.44     3685.58     82.41 o 
   9   9   4      974.06      933.72     41.39 o 
  10   9   4      317.77      279.54     47.20 o 
  11   9   4       59.65      202.64    141.45 o 
  12   9   4      529.08      481.50     52.40 o 
  13   9   4       36.01       14.38     68.69 o 
  14   9   4      438.25      597.54     71.70 o 
  15   9   4      184.12      268.65    259.45 o 
  16   9   4      434.39      442.13     81.17 o 
  17   9   4     1658.52     2115.76    204.41 o 
  18   9   4       64.65       70.07     22.89 o 
  19   9   4      306.42      345.08    302.63 o 
  20   9   4       56.88      140.18    341.05 o 
  21   9   4      261.16      383.65    130.00 o 
   0  10   4     3467.34     3115.47    149.47 o 
   1  10   4       83.57      158.22     55.40 o 
   2  10   4     1129.73     1332.60    151.94 o 
   3  10   4      160.73      449.27    107.35 o 
   4  10   4     1455.38     1710.13    128.79 o 
   5  10   4     7030.59     7185.97    107.65 o 
   6  10   4      546.55      767.89    120.04 o 
   7  10   4     2210.08     2370.90    135.12 o 
   8  10   4      219.14      222.18     61.74 o 
   9  10   4      233.02      228.41     29.26 o 
  10  10   4     1091.85     1016.56     61.10 o 
  11  10   4       21.78       19.61     43.40 o 
  12  10   4      266.45      381.42     70.12 o 
  13  10   4      279.11      287.64     71.61 o 
  14  10   4      170.86      190.92    185.11 o 
  15  10   4        1.81        0.00     20.30 o 
  16  10   4      200.18      296.47    226.05 o 
  17  10   4      903.34      980.65     66.28 o 
  18  10   4       13.41       63.97    121.00 o 
  19  10   4       56.52       27.07     60.80 o 
  20  10   4       33.68       49.73    212.92 o 
   1  11   4      652.19      774.00    153.98 o 
   2  11   4      317.19      484.21    129.89 o 
   3  11   4     1407.55     1499.44     94.15 o 
   4  11   4     1337.67     1115.74     43.45 o 
   5  11   4       20.21       70.77     83.41 o 
   6  11   4      263.88      280.43     50.36 o 
   7  11   4      636.55      615.15     48.08 o 
   8  11   4        0.21        0.00     71.84 o 
   9  11   4       97.42      120.76     10.13 o 
  10  11   4       52.29       60.66     13.82 o 
  11  11   4      513.80      531.01     68.51 o 
  12  11   4      116.65      107.62    216.07 o 
  13  11   4       16.31        0.00     16.88 o 
  14  11   4      171.94      302.32    110.73 o 
  15  11   4      125.96      107.08    116.23 o 
  16  11   4      494.51      627.04    110.57 o 
  17  11   4      944.57     1225.09    324.58 o 
  18  11   4       20.16       28.56    221.46 o 
  19  11   4      176.57      272.11    178.98 o 
  20  11   4      318.23      301.13     36.25 o 
   0  12   4     6842.96     7730.33    250.95 o 
   1  12   4    14135.56    14059.61    292.48 o 
   2  12   4     5274.35     5485.36     87.05 o 
   3  12   4     8742.90     9745.29    288.20 o 
   4  12   4     4389.12     4012.85    129.23 o 
   5  12   4     6969.94     6817.16    119.25 o 
   6  12   4      617.85      670.29     59.42 o 
   7  12   4     2858.42     2974.67     92.20 o 
   8  12   4      407.18      418.30    140.09 o 
   9  12   4     5843.89     5953.57    211.60 o 
  10  12   4      165.25      122.59    210.74 o 
  11  12   4     9007.38     9059.22    218.81 o 
  12  12   4       20.09        0.00     73.46 o 
  13  12   4     3671.54     3572.00    109.18 o 
  14  12   4     1828.04     1970.01    195.91 o 
  15  12   4     4716.38     4604.61     93.02 o 
  16  12   4      188.96      336.04    173.12 o 
  17  12   4      364.07      478.87    118.36 o 
  18  12   4      535.68      522.78    107.70 o 
  19  12   4      892.45      989.71    109.45 o 
  20  12   4       44.71       12.46     31.31 o 
   1  13   4     1143.77     1091.05     26.68 o 
   2  13   4     3412.12     3304.06    110.95 o 
   3  13   4      422.62      422.19     37.67 o 
   4  13   4      736.47      908.41     68.84 o 
   5  13   4        9.63       14.52     66.42 o 
   6  13   4        0.07       20.71     28.27 o 
   7  13   4      238.95      368.48    112.58 o 
   8  13   4      827.06      824.79     70.03 o 
   9  13   4      237.85      224.19     58.98 o 
  10  13   4     2059.88     2136.57     92.83 o 
  11  13   4       31.80      112.21    121.03 o 
  12  13   4        0.02        5.36    135.35 o 
  13  13   4      757.87      832.76     41.99 o 
  14  13   4      855.05      861.72     43.32 o 
  15  13   4      277.67      341.62     78.39 o 
  16  13   4      126.74      140.69    104.43 o 
  17  13   4        9.07       66.75    155.08 o 
  18  13   4      126.43      152.66     81.74 o 
  19  13   4        1.66       51.69     58.54 o 
  20  13   4        4.88       50.23     67.71 o 
   0  14   4    18211.86    18406.47    180.98 o 
   1  14   4    27080.93    25954.35    566.73 o 
   2  14   4       15.69      269.98    114.19 o 
   3  14   4    12446.42    11734.07    331.54 o 
   4  14   4     3949.45     4001.39     99.10 o 
   5  14   4    12573.91    12753.19    206.08 o 
   6  14   4      173.73      182.84     91.98 o 
   7  14   4     9877.36     9785.69    645.47 o 
   8  14   4      290.18      314.00     15.09 o 
   9  14   4    14805.83    14212.52    420.03 o 
  10  14   4      958.06      870.33     63.17 o 
  11  14   4    12960.25    13207.04    605.22 o 
  12  14   4      235.59      353.30    197.22 o 
  13  14   4     5822.19     5335.45    101.57 o 
  14  14   4      785.64      927.58    169.71 o 
  15  14   4     6705.59     7570.80    407.86 o 
  16  14   4       13.38      147.45    190.89 o 
  17  14   4     2415.20     2847.75    161.22 o 
  18  14   4       46.04      141.61    312.35 o 
  19  14   4     3517.97     3568.28    210.07 o 
  20  14   4        9.33        0.00     40.78 o 
   1  15   4      976.04     1003.51     76.44 o 
   2  15   4     1993.39     1905.80     90.32 o 
   3  15   4       13.42        2.19     17.87 o 
   4  15   4     4931.04     5175.28    139.69 o 
   5  15   4       68.81       54.36     35.49 o 
   6  15   4     1094.96     1018.41     68.35 o 
   7  15   4     1141.61     1291.60    125.46 o 
   8  15   4       10.53        0.00     32.32 o 
   9  15   4       74.16       75.23     61.50 o 
  10  15   4      255.90      262.95     73.37 o 
  11  15   4       73.27      145.46     65.31 o 
  12  15   4        3.20        0.00    289.86 o 
  13  15   4      340.47      441.18     86.74 o 
  14  15   4       49.24       33.75     72.93 o 
  15  15   4      508.12      459.61     56.76 o 
  16  15   4      178.83      272.98    203.10 o 
  17  15   4       40.91      180.16    151.43 o 
  18  15   4        7.12      103.78    308.54 o 
  19  15   4       34.51       39.27     74.24 o 
   0  16   4     5035.03     5520.49    152.22 o 
   1  16   4     3451.94     3891.37    191.88 o 
   2  16   4      289.09      303.41     31.87 o 
   3  16   4     2509.03     2844.69    123.85 o 
   4  16   4      187.78      146.01     61.36 o 
   5  16   4     2051.89     2037.63    107.40 o 
   6  16   4      970.05     1037.18    125.97 o 
   7  16   4     1003.26     1213.39    120.90 o 
   8  16   4      430.79      492.37    151.81 o 
   9  16   4     3614.93     3389.54    225.75 o 
  10  16   4        1.05       12.60    195.70 o 
  11  16   4       94.66      173.09    128.55 o 
  12  16   4      541.21      557.92     67.33 o 
  13  16   4      560.50      530.19     65.20 o 
  14  16   4        2.03        0.00     76.44 o 
  15  16   4      391.76      444.08     88.08 o 
  16  16   4       31.57        0.00     25.03 o 
  17  16   4        7.35        0.00     48.79 o 
  18  16   4       51.84      115.96    324.52 o 
  19  16   4      527.14      458.31     68.92 o 
   1  17   4     1521.30     1581.35     56.35 o 
   2  17   4     1038.98     1185.23     72.22 o 
   3  17   4       87.50       94.58     93.36 o 
   4  17   4      477.45      596.22     79.61 o 
   5  17   4        1.61        0.00     43.89 o 
   6  17   4      120.57      121.85    102.20 o 
   7  17   4      146.49      101.87    112.39 o 
   8  17   4       55.68      194.09    185.27 o 
   9  17   4       16.33        0.00     41.48 o 
  10  17   4      113.94      107.79     53.95 o 
  11  17   4        1.53       82.75    144.60 o 
  12  17   4      395.91      310.76     31.38 o 
  13  17   4        3.03      112.41    219.80 o 
  14  17   4       17.95       17.61    153.06 o 
  15  17   4      571.58      475.68     11.97 o 
  16  17   4      188.52      220.46    263.84 o 
  17  17   4       37.64       74.48     90.97 o 
  18  17   4       19.21       12.04    231.02 o 
  19  17   4       76.78       82.22     64.43 o 
   0  18   4      313.12      659.54    233.36 o 
   1  18   4     2451.89     2379.67    102.28 o 
   2  18   4      128.42      131.44     32.83 o 
   3  18   4     7556.90     7022.27    361.58 o 
   4  18   4       64.48       65.50     80.42 o 
   5  18   4     3684.13     3555.89    140.69 o 
   6  18   4      262.79      416.21    131.05 o 
   7  18   4     5195.52     4985.56    101.27 o 
   8  18   4      631.49     1149.00    182.92 o 
   9  18   4     1038.80     1185.25    117.44 o 
  10  18   4       32.25       11.56    131.81 o 
  11  18   4     1851.56     1808.84    110.49 o 
  12  18   4       46.84      118.98    336.06 o 
  13  18   4     3605.13     4384.69    329.32 o 
  14  18   4        8.69        0.00     33.66 o 
  15  18   4     1997.30     1808.22    174.40 o 
  16  18   4       99.34       58.88     34.60 o 
  17  18   4     1530.88     1543.45    205.22 o 
  18  18   4       61.05      114.69    213.76 o 
   1  19   4     1495.43     1575.64     56.38 o 
   2  19   4      285.90      304.98     82.76 o 
   3  19   4       16.00        9.21     57.86 o 
   4  19   4        0.54        7.55    111.12 o 
   5  19   4      149.81      198.68    124.24 o 
   6  19   4       31.60       25.45     69.11 o 
   7  19   4      113.50      225.45    142.58 o 
   8  19   4       56.77       55.65     33.52 o 
   9  19   4      673.65      644.41     53.95 o 
  10  19   4        2.68        0.00    251.78 o 
  11  19   4      315.40      306.35     74.38 o 
  12  19   4      328.30      356.55     71.96 o 
  13  19   4       41.51       69.17     51.45 o 
  14  19   4      614.55      633.97    119.91 o 
  15  19   4        0.34       11.91     85.95 o 
  16  19   4        1.52        0.00     39.32 o 
  17  19   4       56.32       19.04     25.21 o 
  18  19   4      169.69      242.74    112.90 o 
   0  20   4     1244.39     1169.82    317.30 o 
   1  20   4    12449.09    11859.35    533.49 o 
   2  20   4        2.62        6.23     79.91 o 
   3  20   4    21625.46    21201.68    232.05 o 
   4  20   4       10.84        0.76     29.08 o 
   5  20   4    14659.46    14119.59    240.83 o 
   6  20   4       61.95       71.52     46.29 o 
   7  20   4    11870.70    11200.80    162.25 o 
   8  20   4     1158.52     1027.02     50.43 o 
   9  20   4     4283.33     4089.99    126.30 o 
  10  20   4       92.85       94.23     61.40 o 
  11  20   4     2470.65     2437.56    121.12 o 
  12  20   4       57.24       65.62    108.11 o 
  13  20   4     4517.94     4436.82    128.64 o 
  14  20   4      502.89      466.85     83.01 o 
  15  20   4     3330.63     3253.67    205.10 o 
  16  20   4      253.59      344.01    143.90 o 
  17  20   4     2786.66     2628.08     86.15 o 
  18  20   4      243.33      302.89    191.37 o 
   1  21   4      151.03      117.79     43.23 o 
   2  21   4      491.30      521.23    120.24 o 
   3  21   4      139.38      159.54     43.50 o 
   4  21   4     1033.05     1055.05    124.03 o 
   5  21   4        5.34        0.00     93.42 o 
   6  21   4      767.93      819.03     94.22 o 
   7  21   4      364.82      442.47    102.99 o 
   8  21   4      451.73      390.99     31.50 o 
   9  21   4     1608.16     1752.52    149.47 o 
  10  21   4       94.26       20.91     59.26 o 
  11  21   4      150.66      139.71    125.20 o 
  12  21   4      290.14      288.69    196.49 o 
  13  21   4       44.99       21.69     37.65 o 
  14  21   4       35.39      139.07    242.46 o 
  15  21   4       61.66      135.38    223.59 o 
  16  21   4       16.81       84.94    276.78 o 
  17  21   4       98.87      144.28    279.84 o 
   0  22   4     3038.36     2958.03    261.38 o 
   1  22   4      413.56      373.79     65.11 o 
   2  22   4     5108.05     4786.54    103.50 o 
   3  22   4     2712.24     2892.39    135.87 o 
   4  22   4     2254.92     2323.62     62.40 o 
   5  22   4     2320.75     2335.74     82.59 o 
   6  22   4     2821.40     2749.81    188.39 o 
   7  22   4     1930.81     1884.70    181.84 o 
   8  22   4      425.46      570.55    231.61 o 
   9  22   4       31.93       52.00     37.35 o 
  10  22   4      515.24      619.22    229.48 o 
  11  22   4       18.54       43.64     94.41 o 
  12  22   4       49.45       76.65     97.52 o 
  13  22   4      112.67      138.66     70.01 o 
  14  22   4       14.41        0.00     10.43 o 
  15  22   4      454.30      968.28    294.66 o 
  16  22   4        6.16        0.00    103.79 o 
  17  22   4     1238.25     1841.39    250.91 o 
   1  23   4     1353.96     1767.29    232.88 o 
   2  23   4       84.58       59.84     32.11 o 
   3  23   4       63.02       96.61    106.50 o 
   4  23   4       18.89        0.00     12.58 o 
   5  23   4        1.75        0.00     82.05 o 
   6  23   4      780.48      827.74     96.36 o 
   7  23   4        7.17       19.06     68.77 o 
   8  23   4     3137.67     2952.53     83.54 o 
   9  23   4       71.46       42.17     13.24 o 
  10  23   4      408.16      403.41    186.02 o 
  11  23   4      781.31      742.32    163.48 o 
  12  23   4     1473.04     1581.70    168.34 o 
  13  23   4     1044.81     1074.00    141.04 o 
  14  23   4      133.32      155.16    226.82 o 
  15  23   4      381.28      562.63    120.73 o 
  16  23   4      194.62      256.31    235.60 o 
   0  24   4     1621.91     2026.73    164.75 o 
   1  24   4      746.82      798.03    149.19 o 
   2  24   4      488.43      797.41    130.18 o 
   3  24   4      405.72      428.68    201.20 o 
   4  24   4      629.39      876.59    150.35 o 
   5  24   4       55.39       44.89     44.94 o 
   6  24   4     1038.87      976.87     45.24 o 
   7  24   4      207.90      274.23    123.09 o 
   8  24   4      226.13      288.09     74.75 o 
   9  24   4      475.68      470.99     36.56 o 
  10  24   4      271.20      308.58    154.44 o 
  11  24   4     1191.57     1277.81     75.22 o 
  12  24   4       28.85       60.91    106.32 o 
  13  24   4      240.42      317.62    221.51 o 
  14  24   4       26.77       16.93     54.20 o 
  15  24   4        2.39      140.19    129.24 o 
  16  24   4        1.70       38.67     67.24 o 
   1  25   4      302.09      337.76    101.66 o 
   2  25   4     1650.84     1780.52    108.53 o 
   3  25   4       71.11      100.34     62.00 o 
   4  25   4       14.70      213.99    165.66 o 
   5  25   4       35.56       15.65    100.50 o 
   6  25   4      413.38      356.25     81.21 o 
   7  25   4        0.72        0.00     88.55 o 
   8  25   4      548.77      573.92    134.09 o 
   9  25   4       77.86       78.03    108.94 o 
  10  25   4      150.42      186.17     54.24 o 
  11  25   4      361.96      370.36    154.92 o 
  12  25   4       10.42        0.00    101.43 o 
  13  25   4      214.33      180.45     36.11 o 
  14  25   4      248.31      237.83     35.31 o 
  15  25   4      169.98      179.76    161.36 o 
   0  26   4        7.19       26.60    157.20 o 
   1  26   4     5597.27     5058.84     69.84 o 
   2  26   4     1621.79     1670.02     70.14 o 
   3  26   4     3708.26     3488.94     67.88 o 
   4  26   4       30.19      102.36     77.01 o 
   5  26   4     3212.93     3098.06    126.33 o 
   6  26   4      522.84      462.32    154.61 o 
   7  26   4     1927.54     2089.55    121.93 o 
   8  26   4        1.26        3.59    197.37 o 
   9  26   4     1901.29     2251.58    141.42 o 
  10  26   4        5.75      125.98    156.66 o 
  11  26   4     3034.70     2881.03    208.35 o 
  12  26   4      232.43      217.99    208.43 o 
  13  26   4     2406.33     2673.90    219.03 o 
  14  26   4        1.21       11.93    205.15 o 
  15  26   4     1077.10     1272.16    164.69 o 
   1  27   4        3.02        0.00    145.25 o 
   2  27   4      659.40      880.22    194.59 o 
   3  27   4        7.11       43.53     82.54 o 
   4  27   4      618.52      727.27    165.76 o 
   5  27   4       12.19       54.01    121.99 o 
   6  27   4       36.99       41.65    105.85 o 
   7  27   4        6.38        0.00     37.55 o 
   8  27   4      262.33      252.96    124.23 o 
   9  27   4      152.93      148.86    201.37 o 
  10  27   4      210.33      326.92    262.07 o 
  11  27   4      579.70      539.03     83.72 o 
  12  27   4       49.72       20.11    116.37 o 
  13  27   4       13.54       38.47    262.05 o 
  14  27   4      354.87      355.05    177.43 o 
   0  28   4        1.24        9.68    114.00 o 
   1  28   4     6436.13     6238.52    177.16 o 
   2  28   4      364.51      354.75     33.87 o 
   3  28   4     4375.10     4382.53    374.24 o 
   4  28   4        4.02        0.00    195.61 o 
   5  28   4     4131.98     4279.21    183.22 o 
   6  28   4       80.08       79.29     32.78 o 
   7  28   4     2132.72     2012.22     80.10 o 
   8  28   4      202.37      190.40    156.25 o 
   9  28   4     1476.38     1548.57    131.68 o 
  10  28   4       24.06       46.45    127.94 o 
  11  28   4     1473.90     1431.20    102.52 o 
  12  28   4       28.30       15.57    149.82 o 
  13  28   4     1258.06     1079.77     98.53 o 
   1  29   4      248.59      230.04     60.80 o 
   2  29   4      566.59      720.46    283.10 o 
   3  29   4      174.54      172.21     57.25 o 
   4  29   4       63.66      132.80    213.53 o 
   5  29   4       77.93       96.11    179.57 o 
   6  29   4      122.43      150.58    103.24 o 
   7  29   4        0.40      128.16    202.14 o 
   8  29   4      239.18      162.69     60.08 o 
   9  29   4      484.60      527.56     57.54 o 
  10  29   4       42.94       27.66     34.10 o 
  11  29   4        5.70        0.00    140.41 o 
  12  29   4       13.25        0.00    112.35 o 
  13  29   4       54.59       54.11     31.07 o 
   0  30   4       58.89       89.72    550.20 o 
   1  30   4      654.14      680.62    236.71 o 
   2  30   4      358.80      353.26     91.60 o 
   3  30   4      352.64      342.69     65.57 o 
   4  30   4       84.02       61.65    134.31 o 
   5  30   4      843.26      892.32    112.38 o 
   6  30   4        5.66        0.00     20.28 o 
   7  30   4       76.33      124.38    221.49 o 
   8  30   4       58.16       45.49    248.39 o 
   9  30   4      296.08      293.80    111.34 o 
  10  30   4       26.98       37.71     56.08 o 
  11  30   4       30.75       31.84     39.39 o 
  12  30   4      140.07      139.50     34.18 o 
   1  31   4       84.10       61.63    167.59 o 
   2  31   4      272.74      271.55    177.64 o 
   3  31   4       29.41        0.00     51.21 o 
   4  31   4       67.00       20.25    157.20 o 
   5  31   4       19.43       73.12    218.24 o 
   6  31   4        2.86        0.00     76.15 o 
   7  31   4       10.67        0.00     53.04 o 
   8  31   4      492.71      606.42    208.56 o 
   9  31   4      226.83      310.32    356.58 o 
  10  31   4       11.59        0.00    182.97 o 
  11  31   4      131.32      244.34    173.67 o 
   0  32   4      192.06      222.81    437.29 o 
   1  32   4     1533.86     1365.70    111.01 o 
   2  32   4       20.18        2.95    137.95 o 
   3  32   4     1501.67     1420.64     81.10 o 
   4  32   4      128.77      126.02     43.37 o 
   5  32   4     1309.25     1268.51    180.59 o 
   6  32   4       67.95       57.82    159.32 o 
   7  32   4     1794.12     1721.33    128.85 o 
   8  32   4       47.37       19.44     18.03 o 
   9  32   4     3629.22     3387.76    218.04 o 
  10  32   4        0.84       24.97     85.00 o 
   1  33   4       61.00       81.61    141.76 o 
   2  33   4        2.54        0.00    239.75 o 
   3  33   4       77.72       55.92     78.90 o 
   4  33   4       12.08        0.00    253.26 o 
   5  33   4        0.07        0.00     27.45 o 
   6  33   4       73.55       26.39    104.12 o 
   7  33   4        0.20        0.00    134.09 o 
   8  33   4       84.92       44.27     93.68 o 
   9  33   4      122.99      106.21    141.09 o 
   0  34   4      668.51      789.06    248.92 o 
   1  34   4     2247.80     2559.07    188.21 o 
   2  34   4        0.96        0.00    309.14 o 
   3  34   4     2215.13     2672.42    383.64 o 
   4  34   4       40.81       79.96    364.89 o 
   5  34   4     2540.41     2332.91    142.52 o 
   6  34   4       12.34        0.00     23.52 o 
   7  34   4     2310.40     2480.06    164.95 o 
   1  35   4       31.62        0.00     51.89 o 
   2  35   4       80.56       44.10    174.20 o 
   3  35   4       10.42       11.83    191.65 o 
   4  35   4       90.35      131.15    126.35 o 
   5  35   4        0.17        0.00    113.59 o 
   6  35   4      578.13      638.18    205.87 o 
   0  36   4      290.34      249.23    110.81 o 
   1  36   4      147.62      155.64    117.89 o 
   2  36   4      202.99      152.09     57.02 o 
   3  36   4      328.60      306.13    248.41 o 
   1   0   5      156.47      288.69    103.09 o 
   2   0   5        0.52        0.00     24.25 o 
   3   0   5     7001.14     8106.49    247.78 o 
   4   0   5     1898.40     1680.78     57.15 o 
   5   0   5     2174.14     2765.65    190.76 o 
   6   0   5        2.69        2.23     30.17 o 
   7   0   5     3148.57     3001.66     37.97 o 
   8   0   5      193.87      259.47    179.89 o 
   9   0   5       10.56       25.62    168.61 o 
  10   0   5        3.44       93.73     50.88 o 
  11   0   5     1442.41     1547.70    107.51 o 
  12   0   5        2.21       53.36    196.37 o 
  13   0   5      130.71      123.33    106.91 o 
  14   0   5      363.66      511.24    230.54 o 
  15   0   5     1446.86     1753.35    189.16 o 
  16   0   5       36.70       14.13     21.04 o 
  17   0   5     1199.12     1330.76    150.92 o 
  18   0   5      668.39      809.44    128.50 o 
  19   0   5       43.10       94.24     98.69 o 
  20   0   5      231.46      304.90    345.36 o 
  21   0   5        4.23        0.00    324.89 o 
   0   1   5     3781.85     4232.22    525.82 o 
   1   1   5    15547.11    16444.52    123.32 o 
   2   1   5     1434.89     1797.00     89.06 o 
   3   1   5     7597.73     7711.29    473.11 o 
   4   1   5        8.09      521.60     85.00 o 
   5   1   5    21448.13    21997.09    338.62 o 
   6   1   5     2798.20     2903.76    164.03 o 
   7   1   5     1601.06     1535.84    100.26 o 
   8   1   5      293.77      401.73     77.27 o 
   9   1   5     1050.69     1005.18     32.62 o 
  10   1   5     2898.41     3245.95    113.41 o 
  11   1   5     2624.24     2870.35    108.11 o 
  12   1   5      774.49     1084.50    135.70 o 
  13   1   5      648.32      571.55    100.63 o 
  14   1   5      693.88      666.01    139.39 o 
  15   1   5     1784.31     1755.01     52.65 o 
  16   1   5      539.91      585.04    134.48 o 
  17   1   5      432.47      335.53     69.95 o 
  18   1   5      166.61      207.71     62.21 o 
  19   1   5      189.80      410.95    101.17 o 
  20   1   5       65.52       61.97     78.90 o 
  21   1   5      184.47      299.80    253.51 o 
   1   2   5      651.47      645.45     37.16 o 
   2   2   5      152.69      216.47    164.56 o 
   3   2   5      815.60      881.19    104.22 o 
   4   2   5     1737.59     1745.77     53.59 o 
   5   2   5     1808.99     2001.01    105.34 o 
   6   2   5     2149.11     2163.93    110.64 o 
   7   2   5      883.63     1059.75    158.81 o 
   8   2   5      283.66      353.72    169.48 o 
   9   2   5        5.43        0.00     41.96 o 
  10   2   5      280.68      319.40     44.85 o 
  11   2   5       48.27       26.40     42.42 o 
  12   2   5      256.51      270.11     65.02 o 
  13   2   5        0.27       44.29     70.63 o 
  14   2   5      349.78      403.79     57.48 o 
  15   2   5     1690.94     1848.39    138.92 o 
  16   2   5        1.20       31.60     78.00 o 
  17   2   5      372.84      426.65     85.91 o 
  18   2   5      297.53      488.39     94.52 o 
  19   2   5       50.49       36.30     91.92 o 
  20   2   5       59.72      227.12    174.18 o 
  21   2   5       84.26       82.84     76.87 o 
   0   3   5     9262.35     9949.02    273.87 o 
   1   3   5    35999.25    36858.74    169.42 o 
   2   3   5    18506.76    19358.95    308.95 o 
   3   3   5    24962.80    24089.83    247.81 o 
   4   3   5    10941.99    10342.37    194.64 o 
   5   3   5    22008.16    21128.14    432.65 o 
   6   3   5     6125.72     6145.62    158.58 o 
   7   3   5     6744.56     6255.14    371.21 o 
   8   3   5    10380.90    10654.38    341.72 o 
   9   3   5     7290.99     6604.88     58.16 o 
  10   3   5     6235.56     5737.45    539.82 o 
  11   3   5     3874.74     3845.74    123.74 o 
  12   3   5     5286.61     4999.29    220.75 o 
  13   3   5     5825.77     5839.72    177.44 o 
  14   3   5     6047.94     5787.49    159.35 o 
  15   3   5     3839.72     3733.25    136.98 o 
  16   3   5     1724.53     1661.42    127.22 o 
  17   3   5     2072.82     1928.50     89.67 o 
  18   3   5      716.03     1085.83    138.23 o 
  19   3   5     1318.62     1473.12    224.49 o 
  20   3   5      295.49      246.30    176.58 o 
  21   3   5      337.04      861.91    254.21 o 
   1   4   5      192.49      158.27     11.63 o 
   2   4   5      264.26      293.95     97.38 o 
   3   4   5       97.44      429.26     70.86 o 
   4   4   5     3901.86     3718.33    107.46 o 
   5   4   5     1567.35     1474.60    137.00 o 
   6   4   5     2270.32     2516.91    125.88 o 
   7   4   5        2.73        3.32     81.60 o 
   8   4   5      223.71      270.22     51.99 o 
   9   4   5       25.27       48.81     30.16 o 
  10   4   5       11.79       37.83     59.93 o 
  11   4   5        0.22       19.38     45.31 o 
  12   4   5      301.96      458.87     84.65 o 
  13   4   5      290.36      315.18     49.87 o 
  14   4   5      165.12      177.49     91.48 o 
  15   4   5     1185.47     1403.68    151.57 o 
  16   4   5      399.58      471.25    153.81 o 
  17   4   5       89.83      162.33     91.15 o 
  18   4   5        0.16        0.00     33.70 o 
  19   4   5        5.44       53.53    183.00 o 
  20   4   5        0.24       18.78    380.01 o 
  21   4   5       46.26      155.49    256.72 o 
   0   5   5    31480.03    30677.65    297.60 o 
   1   5   5     9818.64     9380.35    445.13 o 
   2   5   5     5551.69     5292.93    139.57 o 
   3   5   5     8548.19     8633.36    377.45 o 
   4   5   5    12761.23    12900.90    252.54 o 
   5   5   5    13150.47    12614.22    228.49 o 
   6   5   5       88.68       66.82     26.96 o 
   7   5   5     2405.25     2400.41     49.39 o 
   8   5   5     2687.75     2638.14    127.45 o 
   9   5   5     1593.12     1486.38    125.54 o 
  10   5   5     2919.93     2987.96     99.24 o 
  11   5   5      420.65      835.28    170.46 o 
  12   5   5     1274.96     1261.95    131.06 o 
  13   5   5     3863.72     3949.89    161.95 o 
  14   5   5     2970.63     2998.60     79.27 o 
  15   5   5     1696.24     1872.63     86.12 o 
  16   5   5      359.02      289.26     94.18 o 
  17   5   5     1230.06     1254.28     86.93 o 
  18   5   5      261.51      369.95     58.52 o 
  19   5   5      269.49      305.25    234.04 o 
  20   5   5      158.87      146.55     55.33 o 
  21   5   5      111.70      212.28    272.01 o 
   1   6   5     1099.38     1148.50     56.11 o 
   2   6   5     1134.66     1090.98     61.49 o 
   3   6   5      189.33      234.49    109.02 o 
   4   6   5      713.29      661.16    187.68 o 
   5   6   5     1313.47     1432.48     79.87 o 
   6   6   5     1189.00     1284.80     37.88 o 
   7   6   5     1491.26     1570.90    122.51 o 
   8   6   5      135.78      119.38     28.92 o 
   9   6   5        0.45       27.20     48.52 o 
  10   6   5     1499.40     1369.80     82.78 o 
  11   6   5      230.66      214.22     96.61 o 
  12   6   5      742.29      792.35    134.06 o 
  13   6   5        2.01        0.00    119.35 o 
  14   6   5      245.92      248.27     68.27 o 
  15   6   5        7.40        2.46     21.54 o 
  16   6   5      112.30      102.95      5.71 o 
  17   6   5        4.53        0.00     21.49 o 
  18   6   5      132.08      142.47     65.84 o 
  19   6   5      231.13      495.18    180.41 o 
  20   6   5      237.82      267.07     29.18 o 
   0   7   5     5735.85     5291.66    169.72 o 
   1   7   5     9031.55    10377.02    291.26 o 
   2   7   5       41.68      220.44     61.16 o 
   3   7   5     5482.69     5287.30     88.89 o 
   4   7   5        6.48       98.43     76.12 o 
   5   7   5      631.92      798.51    198.59 o 
   6   7   5     2313.10     2247.34     79.60 o 
   7   7   5     3066.44     3119.73    175.00 o 
   8   7   5     1320.22     1558.47     96.49 o 
   9   7   5     2307.82     2103.93    109.22 o 
  10   7   5      608.66      673.17    188.50 o 
  11   7   5      272.65      589.99    133.58 o 
  12   7   5      227.97      173.56     85.94 o 
  13   7   5       10.61        0.00     27.29 o 
  14   7   5      615.94      586.92     65.98 o 
  15   7   5       20.50        0.00      9.47 o 
  16   7   5      344.95      377.95     57.39 o 
  17   7   5      106.89      134.48    190.44 o 
  18   7   5      158.76      136.04     91.22 o 
  19   7   5        9.62        0.00     34.75 o 
  20   7   5      290.88      328.84    134.05 o 
   1   8   5     1282.68     1244.82     35.95 o 
   2   8   5      867.90      873.55    134.05 o 
   3   8   5       17.34        5.71     27.51 o 
   4   8   5      459.59      475.35    147.00 o 
   5   8   5      613.97      666.99     99.49 o 
   6   8   5     1278.26     1200.70     77.32 o 
   7   8   5     2143.83     1968.66    122.99 o 
   8   8   5     1332.95     1630.74    119.43 o 
   9   8   5     6104.22     6095.29     99.15 o 
  10   8   5      524.98     1012.56    137.08 o 
  11   8   5     1171.09     1294.61    123.48 o 
  12   8   5        9.92        0.00    203.55 o 
  13   8   5      692.27      766.10    157.47 o 
  14   8   5      395.30      390.44     45.09 o 
  15   8   5      430.39      356.99     75.36 o 
  16   8   5      111.28      112.34     93.48 o 
  17   8   5      315.04      290.14     39.15 o 
  18   8   5      367.31      401.53    126.41 o 
  19   8   5      840.33      817.85     50.11 o 
  20   8   5      306.13      404.34    197.70 o 
   0   9   5     1061.65     1342.55    170.47 o 
   1   9   5     1338.95     1337.05     93.23 o 
   2   9   5     1932.94     2351.51    103.74 o 
   3   9   5     2048.98     2006.57     63.08 o 
   4   9   5     2083.70     1974.16     20.87 o 
   5   9   5     1027.03     1090.60     67.39 o 
   6   9   5    12302.02    13046.27    261.03 o 
   7   9   5     4028.80     4227.47    122.46 o 
   8   9   5     6467.35     6931.00    330.40 o 
   9   9   5     2966.69     3102.86    106.68 o 
  10   9   5     5048.82     4729.84    274.89 o 
  11   9   5     2436.35     2201.25     53.85 o 
  12   9   5     5578.68     5414.80     96.45 o 
  13   9   5     2129.33     2193.80    249.69 o 
  14   9   5       51.47       66.45     62.32 o 
  15   9   5     2040.59     2002.81    175.78 o 
  16   9   5     1471.54     1422.54     43.44 o 
  17   9   5     1628.45     2022.27    209.84 o 
  18   9   5      385.31      587.54    173.58 o 
  19   9   5      505.12      670.47    256.53 o 
  20   9   5      209.29      278.01    384.49 o 
   1  10   5       21.42       65.04     51.32 o 
   2  10   5       16.22        0.00      5.38 o 
   3  10   5     4255.09     4501.19     92.09 o 
   4  10   5      157.91      243.06     41.96 o 
   5  10   5     1792.53     1739.73    112.66 o 
   6  10   5     3214.45     3030.30    134.89 o 
   7  10   5      163.14      169.01     22.73 o 
   8  10   5     3712.02     3769.43     99.56 o 
   9  10   5       90.57      186.79    114.17 o 
  10  10   5      932.26     1208.69     78.11 o 
  11  10   5      488.76      497.57    137.72 o 
  12  10   5     1025.00     1097.56     63.33 o 
  13  10   5        1.71       31.88     88.69 o 
  14  10   5        1.16        0.00     40.32 o 
  15  10   5      610.00      590.02     60.37 o 
  16  10   5       25.43       46.52     98.27 o 
  17  10   5        0.16       76.91    199.70 o 
  18  10   5      495.88      534.23    260.52 o 
  19  10   5      223.17      231.82     63.65 o 
  20  10   5       63.14       39.23     39.97 o 
   0  11   5     3621.65     3491.77     79.44 o 
   1  11   5    10146.02    11268.39    138.73 o 
   2  11   5     1913.08     2136.96    133.41 o 
   3  11   5    15303.36    14619.13    632.18 o 
   4  11   5      891.01      822.85     49.81 o 
   5  11   5     6376.48     6701.78    128.24 o 
   6  11   5     9686.81     9247.90    291.33 o 
   7  11   5    10842.44    10930.66    248.96 o 
   8  11   5     3789.28     3690.74     78.88 o 
   9  11   5     6819.73     6718.25    255.39 o 
  10  11   5     6773.84     6376.86    315.36 o 
  11  11   5     3129.76     2944.34    100.00 o 
  12  11   5     4603.69     4454.21     81.31 o 
  13  11   5     1747.78     1510.12     58.88 o 
  14  11   5     1238.78     1407.00     92.89 o 
  15  11   5     2478.24     2425.41    129.80 o 
  16  11   5      907.56     1130.20    129.18 o 
  17  11   5     1846.21     1639.83    178.37 o 
  18  11   5      723.20      880.26     81.87 o 
  19  11   5     1137.90     1031.84     43.88 o 
  20  11   5       75.48       92.05    266.36 o 
   1  12   5     3106.17     3147.56    171.66 o 
   2  12   5      663.50      594.17     95.34 o 
   3  12   5      384.72      307.36     66.93 o 
   4  12   5      267.78      293.10    105.81 o 
   5  12   5     1544.31     1695.93     66.36 o 
   6  12   5      145.02      107.71     45.87 o 
   7  12   5       49.48      147.18     71.64 o 
   8  12   5      515.57      477.96     42.91 o 
   9  12   5       69.04       92.17    130.01 o 
  10  12   5     2360.20     2644.93    156.55 o 
  11  12   5      269.07      353.84    183.08 o 
  12  12   5       87.76      189.20     67.65 o 
  13  12   5      356.98      356.77    163.35 o 
  14  12   5        4.13       57.01     65.98 o 
  15  12   5      108.25      185.68     98.43 o 
  16  12   5       67.21      101.68     46.25 o 
  17  12   5      343.17      404.28    153.91 o 
  18  12   5        3.66       20.96    155.00 o 
  19  12   5        1.06       86.08    197.53 o 
   0  13   5     4195.18     4097.34    286.24 o 
   1  13   5     2892.50     3284.88    124.94 o 
   2  13   5      394.30      343.05     14.14 o 
   3  13   5     3477.74     3249.90     88.82 o 
   4  13   5       35.63        6.41     10.45 o 
   5  13   5     6290.64     6604.83    124.70 o 
   6  13   5      158.48      294.01     87.74 o 
   7  13   5     2426.81     2406.68    206.37 o 
   8  13   5      105.96      194.03    223.28 o 
   9  13   5     1007.10      959.47    190.00 o 
  10  13   5     1820.28     2051.73     70.21 o 
  11  13   5       22.20       21.05    154.47 o 
  12  13   5     1021.99     1220.73    254.89 o 
  13  13   5       99.02       76.21     69.59 o 
  14  13   5      115.58       74.86    113.71 o 
  15  13   5      229.42      235.48    200.36 o 
  16  13   5       88.89       60.26    206.85 o 
  17  13   5      358.41      408.87    166.30 o 
  18  13   5      195.02      195.22     20.55 o 
  19  13   5       49.19      115.65    196.05 o 
   1  14   5      257.14      294.08     56.62 o 
   2  14   5       78.05       30.50     39.89 o 
   3  14   5       84.85      110.70    104.54 o 
   4  14   5     3727.40     3496.65     93.34 o 
   5  14   5       38.52        0.00     11.99 o 
   6  14   5     1400.86     1633.82    141.01 o 
   7  14   5       51.56       38.12    145.66 o 
   8  14   5     1438.05     1483.33     58.34 o 
   9  14   5        0.36        0.00     43.04 o 
  10  14   5        6.78       22.93     61.80 o 
  11  14   5        8.31        0.00     13.91 o 
  12  14   5        0.44        0.00    110.75 o 
  13  14   5        9.93        0.00     46.24 o 
  14  14   5      195.20      221.37     44.87 o 
  15  14   5      163.01      190.00     77.95 o 
  16  14   5     1010.44     1143.45    314.52 o 
  17  14   5      131.12      124.23     39.55 o 
  18  14   5       45.29       97.07    156.74 o 
  19  14   5      157.55      459.34    479.32 o 
   0  15   5       45.23      284.41    131.38 o 
   1  15   5     6184.09     5891.15    196.53 o 
   2  15   5       33.46      248.65    104.62 o 
   3  15   5     7640.66     8405.68    361.33 o 
   4  15   5     1753.66     1662.24    123.27 o 
   5  15   5     4800.91     4910.93    130.73 o 
   6  15   5     1446.45     1494.48     38.05 o 
   7  15   5     5388.17     5526.72    169.85 o 
   8  15   5     1661.94     1790.74    143.60 o 
   9  15   5      188.30      220.31     47.82 o 
  10  15   5      817.60      866.93    123.26 o 
  11  15   5     5161.46     4912.18     26.66 o 
  12  15   5       20.14       36.90     44.89 o 
  13  15   5      857.95     1228.15    115.12 o 
  14  15   5     1698.32     2232.37    253.59 o 
  15  15   5     1079.74     1071.44     74.82 o 
  16  15   5      422.99      433.85     44.02 o 
  17  15   5      362.85      490.00    136.96 o 
  18  15   5     1104.83     1410.62    148.11 o 
  19  15   5      239.63      349.72    326.11 o 
   1  16   5        2.68      136.62     68.41 o 
   2  16   5     1397.70     1459.75    112.86 o 
   3  16   5      111.57      120.70     44.85 o 
   4  16   5     1431.28     1550.77    115.99 o 
   5  16   5      399.46      386.63     18.31 o 
   6  16   5     3126.93     3368.28    156.88 o 
   7  16   5       95.26      149.03     90.89 o 
   8  16   5      311.76      708.35    200.86 o 
   9  16   5      704.45      771.40     98.06 o 
  10  16   5       51.78      112.97     86.97 o 
  11  16   5      246.59      317.29    168.84 o 
  12  16   5       79.59       56.82     53.10 o 
  13  16   5      644.23      728.47    152.85 o 
  14  16   5       15.11       80.79    179.19 o 
  15  16   5       16.33       33.20     55.57 o 
  16  16   5      682.16      641.02     47.12 o 
  17  16   5       25.57        0.00     27.46 o 
  18  16   5        0.18       50.14     51.82 o 
   0  17   5      466.84      527.42     63.84 o 
   1  17   5    11443.91    12329.22    171.99 o 
   2  17   5     2045.26     2460.07    117.12 o 
   3  17   5    17723.55    16336.16    340.14 o 
   4  17   5     6470.11     6563.56    104.09 o 
   5  17   5     8072.02     8116.46    478.08 o 
   6  17   5     1509.95     1874.94    104.59 o 
   7  17   5    13729.74    13691.01    335.67 o 
   8  17   5     9947.33    11418.95    358.86 o 
   9  17   5     2904.21     2885.62     75.35 o 
  10  17   5      568.73      776.27    109.68 o 
  11  17   5     3218.33     3003.20    323.54 o 
  12  17   5     1218.10     1383.27    174.60 o 
  13  17   5     1917.34     2410.00    181.37 o 
  14  17   5     2253.16     2169.90     66.50 o 
  15  17   5     1201.43     1177.61    152.94 o 
  16  17   5      924.73     1064.85    251.61 o 
  17  17   5     1276.64     1405.85     92.05 o 
  18  17   5     1326.56     1440.51    200.93 o 
   1  18   5      580.30      599.72     64.48 o 
   2  18   5        3.61        0.00    116.22 o 
   3  18   5       22.29      100.67    134.57 o 
   4  18   5      156.75      185.61     41.57 o 
   5  18   5       36.19       75.29     47.97 o 
   6  18   5     1951.43     2608.84    197.31 o 
   7  18   5       67.60      148.31     76.90 o 
   8  18   5       39.68      107.80     86.10 o 
   9  18   5        6.55       10.78     51.94 o 
  10  18   5      111.19      217.90    145.64 o 
  11  18   5        1.95        0.00     52.82 o 
  12  18   5     1084.13     1053.10     38.13 o 
  13  18   5      130.77       98.80    185.82 o 
  14  18   5        0.87        0.00     23.33 o 
  15  18   5      118.49      103.05    164.19 o 
  16  18   5       22.97       75.47    126.46 o 
  17  18   5        0.24        0.00    118.51 o 
  18  18   5       77.89      153.54    187.54 o 
   0  19   5      162.55      154.34     38.31 o 
   1  19   5      561.51      597.71     43.36 o 
   2  19   5     1585.93     1652.43     72.45 o 
   3  19   5     2177.47     2371.54    170.71 o 
   4  19   5     1264.82     1370.65    154.45 o 
   5  19   5     5212.34     5751.89    194.06 o 
   6  19   5     1835.64     2000.49    114.74 o 
   7  19   5     3593.35     3640.19    143.32 o 
   8  19   5     2500.60     2630.42     88.16 o 
   9  19   5      249.85      314.29    176.80 o 
  10  19   5     1006.54     1018.36     62.38 o 
  11  19   5      604.87      620.51     57.67 o 
  12  19   5       99.73      231.65    180.94 o 
  13  19   5        5.95        0.00     60.74 o 
  14  19   5      139.58      212.85     94.31 o 
  15  19   5      765.69      975.12    241.20 o 
  16  19   5       73.16       78.71     48.36 o 
  17  19   5      408.29      720.27    330.00 o 
   1  20   5     2483.31     2945.03    134.23 o 
   2  20   5       27.28        0.67     68.05 o 
   3  20   5      287.15      357.80    121.19 o 
   4  20   5      160.05      151.90     16.47 o 
   5  20   5     1557.65     1934.72    168.34 o 
   6  20   5      432.72      403.16    138.43 o 
   7  20   5       44.43       32.54    127.19 o 
   8  20   5       49.54       22.89     71.78 o 
   9  20   5       45.60       62.95    158.36 o 
  10  20   5       89.50      252.08    192.72 o 
  11  20   5      273.28      273.44     57.16 o 
  12  20   5      877.20      914.53    109.71 o 
  13  20   5        5.57        0.00     75.79 o 
  14  20   5       74.36      205.17    291.53 o 
  15  20   5       81.09       72.67     36.00 o 
  16  20   5       28.75       63.63    209.38 o 
  17  20   5        0.65        0.00     13.90 o 
   0  21   5      114.33      295.52    271.36 o 
   1  21   5    11416.71    12356.01    198.21 o 
   2  21   5     1136.08     1185.31     95.84 o 
   3  21   5     6007.73     5694.67    107.81 o 
   4  21   5       30.03       55.93    232.47 o 
   5  21   5     2340.97     2324.76    113.35 o 
   6  21   5      171.68      216.59    229.13 o 
   7  21   5      319.84      359.17     74.25 o 
   8  21   5      287.06      332.27     91.81 o 
   9  21   5     4180.83     4006.32    199.52 o 
  10  21   5       64.13       68.22    104.54 o 
  11  21   5      318.17      561.01    178.55 o 
  12  21   5      118.08      156.05    211.84 o 
  13  21   5     1216.88     1279.20    167.48 o 
  14  21   5      559.60      519.02     70.02 o 
  15  21   5       57.32       44.79      4.35 o 
  16  21   5      636.11      989.54    187.73 o 
  17  21   5       45.50      238.43    290.38 o 
   1  22   5     1187.88     1301.73    131.51 o 
   2  22   5       16.03       49.84     61.64 o 
   3  22   5      205.66      185.43     55.87 o 
   4  22   5        1.33       20.64     50.20 o 
   5  22   5      135.98      129.99     30.99 o 
   6  22   5       37.45       73.19     57.03 o 
   7  22   5     1807.02     1672.63    103.32 o 
   8  22   5        2.06       10.65     78.26 o 
   9  22   5     5052.61     5085.17    181.63 o 
  10  22   5      178.29      157.00     98.96 o 
  11  22   5      682.78      697.06    104.37 o 
  12  22   5       76.46       92.27     80.68 o 
  13  22   5     1102.77     1063.48     99.12 o 
  14  22   5       85.44      111.67     49.20 o 
  15  22   5      109.69      140.76     52.86 o 
  16  22   5      173.69      220.64     55.73 o 
   0  23   5     3324.78     3483.75    133.95 o 
   1  23   5      987.74     1560.07    206.29 o 
   2  23   5     1090.77     1058.17     95.71 o 
   3  23   5       30.54      126.06    119.64 o 
   4  23   5     1825.13     1869.53     99.45 o 
   5  23   5     2363.83     2382.21    152.66 o 
   6  23   5     5863.73     5881.99    128.48 o 
   7  23   5       29.07       53.78     50.87 o 
   8  23   5       40.96       14.52     89.41 o 
   9  23   5     1388.06     1337.04    209.34 o 
  10  23   5     1299.84     1525.02    189.98 o 
  11  23   5     1601.49     1933.89    195.56 o 
  12  23   5     1018.33     1240.41    208.47 o 
  13  23   5     1309.62     1246.11     69.29 o 
  14  23   5      755.72      570.04    202.36 o 
  15  23   5     1566.05     1728.89    154.22 o 
  16  23   5     1774.54     2221.99    176.76 o 
   1  24   5      985.35     1473.45    216.97 o 
   2  24   5       45.15       16.49     16.83 o 
   3  24   5     1725.45     1706.30    160.80 o 
   4  24   5        0.88        0.00     92.41 o 
   5  24   5     1694.40     2160.75    150.71 o 
   6  24   5      144.24      129.94     45.67 o 
   7  24   5        0.06        2.55     36.59 o 
   8  24   5      148.27       78.59     76.61 o 
   9  24   5       17.30       87.13     85.33 o 
  10  24   5      163.02      105.98     33.13 o 
  11  24   5      145.42      176.02    183.06 o 
  12  24   5      244.98      337.01    196.13 o 
  13  24   5      315.35      353.54    144.59 o 
  14  24   5       29.18        0.00     86.58 o 
  15  24   5      523.84      570.22    239.36 o 
   0  25   5      826.26      637.36    273.99 o 
   1  25   5     2745.73     2773.43    109.38 o 
   2  25   5     1947.80     2232.64    240.95 o 
   3  25   5     3665.15     3687.10    153.41 o 
   4  25   5     1985.81     2532.06    227.57 o 
   5  25   5     3038.66     2752.02    235.13 o 
   6  25   5     3240.40     3064.10     70.22 o 
   7  25   5     1697.42     1783.93     64.96 o 
   8  25   5      475.32      443.64     64.29 o 
   9  25   5     1931.36     2073.93    125.72 o 
  10  25   5      188.20      328.69    200.81 o 
  11  25   5      221.94      167.18     53.51 o 
  12  25   5      262.43      320.06     76.26 o 
  13  25   5      910.23     1105.03    159.07 o 
  14  25   5      414.82      391.08     56.05 o 
  15  25   5      426.07      803.02    211.99 o 
   1  26   5     2326.10     2351.23    102.62 o 
   2  26   5      204.75      205.92     37.36 o 
   3  26   5       42.59       66.12    116.66 o 
   4  26   5       48.20       31.35    113.10 o 
   5  26   5      191.73      303.44    217.07 o 
   6  26   5       88.16      114.88     92.47 o 
   7  26   5       93.91      182.19    214.71 o 
   8  26   5      674.18      625.91     46.13 o 
   9  26   5      145.48      243.28    224.27 o 
  10  26   5        8.50       81.95     94.96 o 
  11  26   5      223.24      225.78     35.14 o 
  12  26   5        7.42        0.00      9.49 o 
  13  26   5      245.84      382.86    285.86 o 
  14  26   5        6.54        0.00     67.48 o 
   0  27   5      182.46      259.59    143.05 o 
   1  27   5        8.70        0.00     60.98 o 
   2  27   5       50.19       16.98    175.12 o 
   3  27   5      110.44       77.79     24.87 o 
   4  27   5      508.70      518.64     31.35 o 
   5  27   5      884.91      843.11    189.30 o 
   6  27   5      301.29      455.35    191.42 o 
   7  27   5        0.66        0.00     35.60 o 
   8  27   5       69.46      170.23    199.69 o 
   9  27   5        0.73        0.00     29.96 o 
  10  27   5        0.94        0.00     56.09 o 
  11  27   5      249.86      268.13     40.30 o 
  12  27   5      176.47      236.87    135.10 o 
  13  27   5       31.62       26.43     20.46 o 
   1  28   5       62.06      114.58    136.17 o 
   2  28   5        8.12       20.38     54.00 o 
   3  28   5       17.96        0.00     42.09 o 
   4  28   5      362.21      387.86     89.69 o 
   5  28   5      128.67      123.56    282.35 o 
   6  28   5      124.24      153.87     37.57 o 
   7  28   5       19.37       14.65    111.49 o 
   8  28   5       41.19       70.49    105.27 o 
   9  28   5       17.35       38.12     61.88 o 
  10  28   5       38.16       23.19     97.39 o 
  11  28   5        2.05        0.98     36.49 o 
  12  28   5       20.60      104.33    240.92 o 
  13  28   5        2.45        0.00    129.01 o 
   0  29   5      303.69      410.66    239.67 o 
   1  29   5     1542.31     1592.49    284.02 o 
   2  29   5      642.08      732.26    112.69 o 
   3  29   5     1317.25     1410.36    174.19 o 
   4  29   5      349.45      387.52    177.26 o 
   5  29   5      514.91      625.61    151.04 o 
   6  29   5       38.68        0.00     23.98 o 
   7  29   5     1239.00     1331.65    159.20 o 
   8  29   5     1036.60      863.76    166.90 o 
   9  29   5     1471.87     1675.51    115.76 o 
  10  29   5      688.97      753.03     79.27 o 
  11  29   5      996.08      881.11    247.95 o 
  12  29   5      643.81      643.12     68.63 o 
   1  30   5       90.46      162.35    177.26 o 
   2  30   5      313.35      450.41    149.23 o 
   3  30   5      563.56      575.54     61.63 o 
   4  30   5       60.04      112.44    133.89 o 
   5  30   5      509.60      573.42    253.37 o 
   6  30   5       11.22        0.00     57.46 o 
   7  30   5       80.74       47.69     23.89 o 
   8  30   5        2.26        5.18    155.35 o 
   9  30   5       47.70        5.37     58.69 o 
  10  30   5        0.01        0.00     78.22 o 
  11  30   5        9.63       36.39     60.56 o 
   0  31   5      467.12      457.97    180.84 o 
   1  31   5     3269.88     3249.34    207.60 o 
   2  31   5      644.05      579.80     41.89 o 
   3  31   5     2872.61     2826.65    224.10 o 
   4  31   5     1258.65     1274.39    103.40 o 
   5  31   5     2052.07     2055.50    206.48 o 
   6  31   5      710.24      666.19     57.78 o 
   7  31   5     2565.95     2668.04    178.10 o 
   8  31   5      953.46     1215.67    222.25 o 
   9  31   5     1633.88     1866.18    155.79 o 
  10  31   5      521.97      591.53    405.26 o 
   1  32   5       75.10       73.44    122.10 o 
   2  32   5       52.48        1.53     60.17 o 
   3  32   5      161.67      196.80    174.58 o 
   4  32   5       75.65       56.19     29.12 o 
   5  32   5       49.79      109.17    354.85 o 
   6  32   5       44.97      113.26    335.22 o 
   7  32   5      316.27      329.62    220.40 o 
   8  32   5        3.49        0.00     31.78 o 
   9  32   5       44.91       40.94    220.53 o 
   0  33   5        9.87        0.00    312.58 o 
   1  33   5        1.33        0.00    221.79 o 
   2  33   5       25.44        0.00     17.06 o 
   3  33   5      273.63      306.08     87.49 o 
   4  33   5      305.53      438.80    181.47 o 
   5  33   5        1.68        0.00    211.61 o 
   6  33   5      194.40      294.45    258.14 o 
   7  33   5      515.63      730.30    364.04 o 
   1  34   5      219.83      401.91    299.44 o 
   2  34   5        0.96        0.00    348.41 o 
   3  34   5       71.75       20.94     17.10 o 
   4  34   5       81.27       72.53     71.15 o 
   5  34   5        0.06        0.00     37.82 o 
   6  34   5      263.08      203.76     61.72 o 
   0  35   5      415.47      478.45    199.11 o 
   1  35   5     1827.54     2549.82    414.45 o 
   2  35   5      788.64      806.71    226.65 o 
   3  35   5     1393.65     1383.47    136.11 o 
   0   0   6    21081.20    22474.38    441.13 o 
   1   0   6     8619.83     9624.79    307.96 o 
   2   0   6    33879.50    34327.14    382.65 o 
   3   0   6     1869.86     1914.79    344.98 o 
   4   0   6    15115.46    14852.34    306.14 o 
   5   0   6    19302.76    19132.82    398.96 o 
   6   0   6    28150.63    28437.32    572.52 o 
   7   0   6    13905.69    13693.46    166.18 o 
   8   0   6     8006.86     8268.19    661.27 o 
   9   0   6     4816.48     5189.39    248.14 o 
  10   0   6     3704.65     3290.46    118.71 o 
  11   0   6    11055.23    13389.21    434.19 o 
  12   0   6     8407.84     8171.08    544.03 o 
  13   0   6      273.96      403.33    219.03 o 
  14   0   6      937.29      949.80    180.33 o 
  15   0   6     2363.39     2410.33    145.67 o 
  16   0   6     1395.39     1724.61    234.91 o 
  17   0   6      668.42      843.74    173.46 o 
  18   0   6     1144.25     1055.26    170.86 o 
  19   0   6      693.25      841.19    305.23 o 
  20   0   6       74.36      422.20    294.10 o 
   1   1   6      255.44      224.10     44.01 o 
   2   1   6       30.71       83.41     66.02 o 
   3   1   6        6.86        9.17     31.53 o 
   4   1   6      530.45      565.20     59.67 o 
   5   1   6      952.43      877.00     34.83 o 
   6   1   6      586.27      791.96    115.71 o 
   7   1   6      346.74      506.29    131.36 o 
   8   1   6      338.42      584.61    122.24 o 
   9   1   6      496.49      535.42     29.77 o 
  10   1   6      716.35      917.86    148.58 o 
  11   1   6      591.65      596.04     14.77 o 
  12   1   6      130.62      142.72     35.54 o 
  13   1   6       51.78       75.25     88.80 o 
  14   1   6      103.51       72.68     32.89 o 
  15   1   6       41.68       61.00     29.85 o 
  16   1   6       12.25      128.70    172.21 o 
  17   1   6        3.89        4.80     53.70 o 
  18   1   6      165.41      158.32    110.08 o 
  19   1   6        3.28       20.87    151.30 o 
  20   1   6      262.92      223.75    113.18 o 
   0   2   6     6470.69     6968.12    235.19 o 
   1   2   6       79.16       81.94     78.65 o 
   2   2   6     9965.72    10561.91    156.42 o 
   3   2   6     1233.30     1179.04     63.93 o 
   4   2   6     6166.29     6053.90    422.00 o 
   5   2   6     7513.65     8050.32    195.07 o 
   6   2   6     2850.39     2539.37    268.04 o 
   7   2   6     3772.09     3829.79     96.91 o 
   8   2   6     5029.27     5337.12    132.05 o 
   9   2   6      506.81      485.65    150.48 o 
  10   2   6     3035.47     3462.17    200.05 o 
  11   2   6     1773.92     1672.68     58.57 o 
  12   2   6     4954.28     4654.18     85.90 o 
  13   2   6        4.88        0.00     76.50 o 
  14   2   6     1823.64     2101.73    117.50 o 
  15   2   6      201.27      139.17     60.80 o 
  16   2   6      768.52     1034.14    110.16 o 
  17   2   6       25.39        0.00     11.03 o 
  18   2   6      366.63      486.18     69.19 o 
  19   2   6       17.20       36.41     67.17 o 
  20   2   6      228.88      231.80    194.16 o 
   1   3   6       20.93        0.00     67.38 o 
   2   3   6     1761.19     2040.45    133.20 o 
   3   3   6      335.80      529.22    101.40 o 
   4   3   6     1078.05     1194.84     63.55 o 
   5   3   6      833.98      689.35     60.07 o 
   6   3   6     8140.18     8341.93     93.72 o 
   7   3   6     1502.22     1390.71     61.94 o 
   8   3   6     4668.49     4479.25    156.93 o 
   9   3   6      126.95       94.31     42.40 o 
  10   3   6     6860.02     6631.18    105.23 o 
  11   3   6       72.88       48.00     29.82 o 
  12   3   6        2.40        0.00     73.95 o 
  13   3   6      190.06      178.54     91.02 o 
  14   3   6       19.24        0.00    175.79 o 
  15   3   6        3.43       33.09     62.66 o 
  16   3   6       37.73       35.38     45.60 o 
  17   3   6      298.70      397.99     86.21 o 
  18   3   6      122.40      139.59     37.24 o 
  19   3   6        3.81       10.65     71.01 o 
  20   3   6      254.67      262.91     65.24 o 
   0   4   6     1810.66     1823.99    104.79 o 
   1   4   6     1382.56     1439.57     77.13 o 
   2   4   6        7.61       13.67     74.00 o 
   3   4   6     5500.92     5531.03    100.04 o 
   4   4   6     1781.63     1815.26    162.59 o 
   5   4   6      122.51      196.27     37.21 o 
   6   4   6     8625.75     8512.86     77.56 o 
   7   4   6      387.87      503.09     78.57 o 
   8   4   6      360.99      319.26     43.35 o 
   9   4   6      755.78      816.46     36.50 o 
  10   4   6     1537.15     2001.44    101.60 o 
  11   4   6      709.98     1020.50    257.09 o 
  12   4   6      331.94      408.76     54.76 o 
  13   4   6     1583.57     1972.27    129.93 o 
  14   4   6        4.11       48.16     76.36 o 
  15   4   6      130.17      166.92     99.83 o 
  16   4   6      646.66      717.96    112.44 o 
  17   4   6      248.61      173.32    118.19 o 
  18   4   6      275.42      401.55    158.86 o 
  19   4   6      163.99      153.63     53.75 o 
  20   4   6      603.18      576.33     38.16 o 
   1   5   6     1264.23     1316.63     87.54 o 
   2   5   6     1691.20     1540.93     38.82 o 
   3   5   6     2302.66     2262.46     67.87 o 
   4   5   6      403.83      717.56    123.01 o 
   5   5   6      512.42      739.75     89.33 o 
   6   5   6     1878.38     1947.56    105.66 o 
   7   5   6     2846.59     2809.97     89.58 o 
   8   5   6     1925.39     1962.35     46.52 o 
   9   5   6      641.28      747.05     97.56 o 
  10   5   6     4434.34     4558.13    138.14 o 
  11   5   6        8.47        0.00    111.81 o 
  12   5   6       84.57      100.57    111.64 o 
  13   5   6       61.82       81.38     68.93 o 
  14   5   6      132.07      132.41     80.15 o 
  15   5   6      110.64      111.12    136.91 o 
  16   5   6        4.21        0.00     60.58 o 
  17   5   6       23.10        0.00     31.67 o 
  18   5   6        2.73        0.00     33.13 o 
  19   5   6        1.36        0.00     66.42 o 
  20   5   6      180.36      224.17     93.05 o 
   0   6   6     3706.97     5732.23    271.04 o 
   1   6   6     4812.96     5136.79    127.30 o 
   2   6   6     8966.04     8724.06    142.93 o 
   3   6   6    13387.23    13610.72    339.32 o 
   4   6   6    30242.34    29027.99    481.78 o 
   5   6   6     3304.17     3685.84    181.40 o 
   6   6   6    17708.42    16702.26    388.85 o 
   7   6   6     3987.06     4052.43    115.70 o 
   8   6   6    20458.10    19718.15    279.52 o 
   9   6   6     5265.04     5146.01    101.85 o 
  10   6   6     5583.32     5462.21    317.41 o 
  11   6   6       87.68      114.17    167.62 o 
  12   6   6      524.09      742.33    111.31 o 
  13   6   6     2525.35     2383.59    172.66 o 
  14   6   6     2614.58     2517.64    165.91 o 
  15   6   6      289.93      317.70    135.74 o 
  16   6   6     1969.84     2129.93    165.43 o 
  17   6   6      771.85      767.17    162.79 o 
  18   6   6     1204.00     1453.50    214.50 o 
  19   6   6      305.09      276.74     46.96 o 
  20   6   6     1712.61     1982.48    310.57 o 
   1   7   6        0.25       21.01    131.49 o 
   2   7   6      351.12      265.56    119.49 o 
   3   7   6      236.34      256.59     60.38 o 
   4   7   6     1594.07     1438.25    131.61 o 
   5   7   6     1525.35     1905.44     89.88 o 
   6   7   6     1181.77     1390.87     79.83 o 
   7   7   6     1011.69     1155.47    153.54 o 
   8   7   6      384.81      376.48     37.22 o 
   9   7   6      158.92      239.27     75.41 o 
  10   7   6      223.64      597.69    115.40 o 
  11   7   6       75.68      185.10     70.82 o 
  12   7   6        0.03       34.25     72.96 o 
  13   7   6        5.92        0.00     78.41 o 
  14   7   6        6.55      124.80    142.71 o 
  15   7   6        0.14        0.00    117.60 o 
  16   7   6       30.20      114.47    108.66 o 
  17   7   6      180.24      236.18     74.25 o 
  18   7   6       26.17      114.20     87.45 o 
  19   7   6       18.19       40.30    219.74 o 
  20   7   6       41.72       38.39     80.96 o 
   0   8   6     4748.93     4673.48    102.32 o 
   1   8   6       24.29       56.62     86.53 o 
   2   8   6     1086.39     1168.30     95.45 o 
   3   8   6      732.24      845.80    112.33 o 
   4   8   6    15282.64    16210.35    181.61 o 
   5   8   6      917.62     1138.74    101.11 o 
   6   8   6    14310.20    13019.30    266.97 o 
   7   8   6     2518.24     2558.70     98.23 o 
   8   8   6    11159.06    10303.38    467.40 o 
   9   8   6     1334.46     1190.13     81.97 o 
  10   8   6     6310.27     7031.99    335.39 o 
  11   8   6       28.66       51.09     85.53 o 
  12   8   6     1153.99     1413.20    111.01 o 
  13   8   6      453.95      445.92    115.84 o 
  14   8   6     2654.08     2582.75    124.70 o 
  15   8   6      205.27      185.97     42.52 o 
  16   8   6     1529.76     1359.86    128.49 o 
  17   8   6      616.30     1025.59    129.22 o 
  18   8   6     2228.59     2191.25     74.31 o 
  19   8   6      327.13      275.21     34.11 o 
   1   9   6      180.97      401.76     67.38 o 
   2   9   6     2017.44     2300.63    125.73 o 
   3   9   6      699.25      700.05     69.74 o 
   4   9   6     1852.77     2072.45     73.79 o 
   5   9   6        1.96        0.00     10.11 o 
   6   9   6     1975.53     1833.49    120.94 o 
   7   9   6       48.89       56.40     68.48 o 
   8   9   6     5237.02     5297.16    127.14 o 
   9   9   6      240.85      277.17    104.86 o 
  10   9   6      716.11      790.27     70.32 o 
  11   9   6     2447.91     2425.43    162.23 o 
  12   9   6     2190.81     2203.40    126.40 o 
  13   9   6      121.51      126.30    121.38 o 
  14   9   6       12.59       50.85    109.45 o 
  15   9   6      471.43      499.13    144.86 o 
  16   9   6        0.65       39.67    160.22 o 
  17   9   6        1.53        0.00    225.34 o 
  18   9   6      168.47      260.02     96.74 o 
  19   9   6      127.13      140.00     58.97 o 
   0  10   6     4168.15     4679.44    270.43 o 
   1  10   6        2.84        0.00     12.84 o 
   2  10   6      294.97      313.97     84.10 o 
   3  10   6     4227.41     4334.36    120.76 o 
   4  10   6     2419.50     2301.49    110.55 o 
   5  10   6     1436.56     1301.79    153.30 o 
   6  10   6     2519.47     2381.35     84.17 o 
   7  10   6     4528.85     4620.79     99.31 o 
   8  10   6      141.19      361.02    105.29 o 
   9  10   6     1102.61     1133.96    226.60 o 
  10  10   6      734.76      733.56    104.00 o 
  11  10   6      316.36      343.31     43.48 o 
  12  10   6      158.49      108.74     80.63 o 
  13  10   6        1.80        0.00    169.56 o 
  14  10   6        7.53       16.86     36.69 o 
  15  10   6        0.07        0.00     20.80 o 
  16  10   6       66.78       37.31     50.18 o 
  17  10   6        3.16       44.67     88.80 o 
  18  10   6       25.53        0.00     10.30 o 
  19  10   6      131.29      120.27     40.18 o 
   1  11   6     2551.80     2708.70     56.97 o 
   2  11   6      162.42      124.71     13.52 o 
   3  11   6      896.71      822.91     15.89 o 
   4  11   6      216.00      209.65     17.12 o 
   5  11   6      141.10      317.12    116.39 o 
   6  11   6       99.31      176.08    115.56 o 
   7  11   6       86.12      135.89     50.92 o 
   8  11   6     5697.24     5709.73     67.13 o 
   9  11   6       54.91      157.60     73.44 o 
  10  11   6       87.49       77.30     10.34 o 
  11  11   6      695.61     1046.01    152.93 o 
  12  11   6      188.80      200.96    160.76 o 
  13  11   6      480.32      759.10    140.49 o 
  14  11   6       31.41        0.00     16.61 o 
  15  11   6       32.62       45.13     86.34 o 
  16  11   6      174.21      219.05    242.03 o 
  17  11   6        1.45       28.31    182.00 o 
  18  11   6      395.74      537.69    185.85 o 
  19  11   6       15.89        0.00    101.13 o 
   0  12   6     9489.96     9654.66    303.87 o 
   1  12   6     3094.31     2937.40    175.61 o 
   2  12   6     6912.81     6729.47    559.72 o 
   3  12   6      799.42      826.80     75.12 o 
   4  12   6     4220.48     4002.14    143.62 o 
   5  12   6       83.59      154.86    144.85 o 
   6  12   6     9601.02     9675.58    162.11 o 
   7  12   6      264.27      211.06     68.71 o 
   8  12   6     2232.20     2450.66    203.71 o 
   9  12   6       63.30       82.30     26.95 o 
  10  12   6     4082.29     3687.20    164.33 o 
  11  12   6     1626.46     1560.85    114.34 o 
  12  12   6     2728.52     2528.28     88.67 o 
  13  12   6     1163.11     1267.64    102.92 o 
  14  12   6     1688.16     1578.42    121.33 o 
  15  12   6     1307.59     1472.77    138.38 o 
  16  12   6     1718.20     2090.91    160.54 o 
  17  12   6      236.70      342.23    169.09 o 
  18  12   6      881.73     1164.65    212.95 o 
  19  12   6        2.62       20.52    108.54 o 
   1  13   6      391.01      457.02    154.05 o 
   2  13   6      292.28      434.34    102.01 o 
   3  13   6      249.65      239.22     34.02 o 
   4  13   6      282.63      447.50     72.14 o 
   5  13   6      696.14      955.26    112.70 o 
   6  13   6      386.29      526.94     58.81 o 
   7  13   6      383.74      356.95     53.08 o 
   8  13   6       12.24       37.31     33.61 o 
   9  13   6      219.30      193.77     30.07 o 
  10  13   6       92.08      141.39     40.95 o 
  11  13   6      544.19      705.77     83.83 o 
  12  13   6       21.90      119.00    140.52 o 
  13  13   6       93.95      108.51    145.69 o 
  14  13   6      456.24      519.54     77.39 o 
  15  13   6       33.24        0.00     33.86 o 
  16  13   6       15.65       13.96     59.86 o 
  17  13   6      175.10      156.72    111.89 o 
  18  13   6      170.67      105.64     36.78 o 
  19  13   6       19.49        0.00    109.96 o 
   0  14   6    10043.91     9834.15    161.81 o 
   1  14   6    14758.38    15628.11    217.27 o 
   2  14   6    15276.88    14538.91    107.00 o 
   3  14   6     4861.03     4829.80    174.64 o 
   4  14   6    12671.58    13317.28    438.16 o 
   5  14   6     5536.10     5547.70    132.00 o 
   6  14   6    10625.35    10799.13    500.89 o 
   7  14   6     2172.42     1955.29    182.75 o 
   8  14   6     9001.69     8760.00    573.41 o 
   9  14   6     1109.37      974.16    215.13 o 
  10  14   6     3628.81     3415.46    105.40 o 
  11  14   6     4030.33     3959.22     88.83 o 
  12  14   6     3316.53     3756.63    216.55 o 
  13  14   6      665.21      790.02    162.31 o 
  14  14   6     2532.19     2479.26    122.59 o 
  15  14   6     2471.49     2308.28    102.10 o 
  16  14   6     1119.40      954.65    243.96 o 
  17  14   6      698.68      876.49    158.05 o 
  18  14   6      754.72     1396.43    242.66 o 
   1  15   6      124.67      145.26     32.29 o 
   2  15   6       43.23       23.71     17.38 o 
   3  15   6      344.59      320.06     56.63 o 
   4  15   6     1262.45     1179.94     77.08 o 
   5  15   6     1514.53     1478.48     52.56 o 
   6  15   6       76.20      164.26    154.31 o 
   7  15   6       18.82       70.83    123.81 o 
   8  15   6        9.72       75.15    152.29 o 
   9  15   6      145.26      198.80    221.13 o 
  10  15   6        1.91        0.00     36.40 o 
  11  15   6      535.00      526.61     36.23 o 
  12  15   6      112.70      168.52     48.94 o 
  13  15   6       43.35        7.36     23.18 o 
  14  15   6       20.06        0.00     15.11 o 
  15  15   6       19.27        6.06     37.90 o 
  16  15   6       32.16        1.63     48.29 o 
  17  15   6        2.29        0.00     90.30 o 
  18  15   6       95.67      131.45    169.46 o 
   0  16   6     1010.37     1217.25    132.85 o 
   1  16   6      649.88     1046.43    108.10 o 
   2  16   6     3387.35     3123.67    130.55 o 
   3  16   6     3622.95     3758.81    160.98 o 
   4  16   6     1596.52     1590.68    114.30 o 
   5  16   6      439.54      595.00    153.69 o 
   6  16   6      805.20      678.20     61.59 o 
   7  16   6      421.65      366.85     40.08 o 
   8  16   6     3002.99     3424.37    145.28 o 
   9  16   6        1.87        0.00     46.89 o 
  10  16   6     1121.53     1368.96     81.26 o 
  11  16   6       44.29       40.79     13.52 o 
  12  16   6     1277.50     1384.29    131.34 o 
  13  16   6      372.56      408.65     72.13 o 
  14  16   6      647.10      789.59    167.99 o 
  15  16   6      136.63       98.06     37.85 o 
  16  16   6      145.53      162.72     59.31 o 
  17  16   6      260.22      275.87    107.29 o 
  18  16   6       23.65       31.26     80.53 o 
   1  17   6       17.54        0.00     19.94 o 
   2  17   6      240.96      213.23     39.28 o 
   3  17   6      110.25      174.81     74.58 o 
   4  17   6      282.52      347.04     66.02 o 
   5  17   6        1.95       76.87     91.74 o 
   6  17   6       16.23       15.67     34.33 o 
   7  17   6       35.33       19.31    179.05 o 
   8  17   6       28.34        0.00     97.03 o 
   9  17   6      116.71      163.41     99.53 o 
  10  17   6        5.55        0.00    175.78 o 
  11  17   6        3.62       20.46    134.57 o 
  12  17   6       92.52       77.08    148.61 o 
  13  17   6      379.02      392.49     33.74 o 
  14  17   6      389.11      398.11     22.76 o 
  15  17   6       38.89       65.85    292.07 o 
  16  17   6      386.13      481.44    135.72 o 
  17  17   6        0.30        0.00     10.21 o 
   0  18   6     2647.15     2855.88    189.41 o 
   1  18   6      952.82     1266.51    132.22 o 
   2  18   6     3809.98     3931.82    105.04 o 
   3  18   6     1339.71     1390.48     31.47 o 
   4  18   6     5897.85     5605.33    141.88 o 
   5  18   6      500.98      459.25     86.82 o 
   6  18   6     1908.52     1976.36    109.37 o 
   7  18   6      382.42      374.63     42.05 o 
   8  18   6     2922.77     3320.93    143.80 o 
   9  18   6     1457.19     1369.41    138.10 o 
  10  18   6      130.00      130.07     97.19 o 
  11  18   6      693.82      617.39     66.35 o 
  12  18   6      368.49      462.91     93.52 o 
  13  18   6      630.89      626.48     43.16 o 
  14  18   6      295.64      419.01    230.71 o 
  15  18   6        2.93       13.37    170.36 o 
  16  18   6      282.87      400.19     97.16 o 
  17  18   6        3.53       27.20    345.43 o 
   1  19   6        0.04       11.73    113.25 o 
   2  19   6       65.88       35.64     33.59 o 
   3  19   6      157.70      255.36     99.35 o 
   4  19   6      377.30      365.33     47.00 o 
   5  19   6        2.38       26.79     69.06 o 
   6  19   6        0.15       86.49    151.45 o 
   7  19   6        2.16        7.38     41.94 o 
   8  19   6      133.41      117.85    161.92 o 
   9  19   6      162.28      166.13     94.13 o 
  10  19   6        0.99        1.45     82.56 o 
  11  19   6        1.76        0.00    132.69 o 
  12  19   6      228.91      259.88    284.52 o 
  13  19   6        2.85        0.00     48.04 o 
  14  19   6       27.03       19.84     53.64 o 
  15  19   6        0.97        0.00    134.90 o 
  16  19   6        1.44       11.57     49.56 o 
  17  19   6        6.23       62.41    207.35 o 
   0  20   6     8367.06     8904.30    246.60 o 
   1  20   6     2792.14     2915.63    116.18 o 
   2  20   6     7694.09     7856.60    471.81 o 
   3  20   6     2620.86     2503.10     78.78 o 
   4  20   6    12631.18    12835.01    202.12 o 
   5  20   6     1969.11     1808.33    147.41 o 
   6  20   6    13101.36    13778.86    270.33 o 
   7  20   6     1019.24     1244.81    163.44 o 
   8  20   6     3459.96     3557.46    131.92 o 
   9  20   6     3626.03     3553.07    257.07 o 
  10  20   6     2130.74     2372.98    107.50 o 
  11  20   6     1486.95     1416.33     96.12 o 
  12  20   6     1495.98     1715.01    166.96 o 
  13  20   6     2147.34     2304.14    141.43 o 
  14  20   6      914.70      932.51    266.16 o 
  15  20   6      112.85       91.66     29.18 o 
  16  20   6     1697.81     1779.47    121.68 o 
   1  21   6      282.68      340.71     52.91 o 
   2  21   6       62.66      110.10     98.39 o 
   3  21   6      136.44      179.56     96.96 o 
   4  21   6       23.40      102.91     76.82 o 
   5  21   6      773.32      729.80     39.05 o 
   6  21   6     1495.71     1580.72     70.09 o 
   7  21   6        1.07        0.00     48.33 o 
   8  21   6      699.14      619.72     90.30 o 
   9  21   6     1352.15     1298.51     36.83 o 
  10  21   6      503.40      447.52     59.50 o 
  11  21   6     1030.50      980.18    248.26 o 
  12  21   6      139.66      207.50     73.93 o 
  13  21   6      772.32      829.37     94.53 o 
  14  21   6       65.64      125.75    182.27 o 
  15  21   6      183.79      274.66    192.69 o 
  16  21   6      137.08      222.68     97.58 o 
   0  22   6      846.41     1004.69    428.71 o 
   1  22   6       11.71        0.00     32.76 o 
   2  22   6       26.83       68.81     89.89 o 
   3  22   6     1178.33     1198.05     36.38 o 
   4  22   6      107.65      419.45     84.75 o 
   5  22   6      142.17      123.21     55.83 o 
   6  22   6     3002.77     3090.69     97.49 o 
   7  22   6       95.23       98.22     85.97 o 
   8  22   6      328.27      501.46    173.26 o 
   9  22   6       45.34      108.52    230.39 o 
  10  22   6      899.61     1083.68    167.31 o 
  11  22   6      397.55      425.07     37.96 o 
  12  22   6     1240.46     1372.44    145.35 o 
  13  22   6      164.61      288.49    135.50 o 
  14  22   6     1070.53     1028.71     73.55 o 
  15  22   6       23.76       93.32     99.25 o 
   1  23   6      498.07      472.19     60.21 o 
   2  23   6     1387.02     1367.08     56.44 o 
   3  23   6      641.02      628.92    109.42 o 
   4  23   6       41.02      155.84    164.06 o 
   5  23   6      722.11      750.93     40.79 o 
   6  23   6      990.36     1315.10    141.19 o 
   7  23   6      344.63      319.24     69.19 o 
   8  23   6      183.05      151.03     56.99 o 
   9  23   6      722.74      679.91     86.12 o 
  10  23   6       38.15        4.60     13.27 o 
  11  23   6      145.78      168.04    206.48 o 
  12  23   6      607.90      545.89     75.06 o 
  13  23   6      115.11       56.48     31.45 o 
  14  23   6      323.32      486.26    217.51 o 
  15  23   6      125.64      164.83     97.85 o 
   0  24   6     2739.61     2929.15     63.52 o 
   1  24   6        4.71       34.07    197.39 o 
   2  24   6      184.24      178.92    129.31 o 
   3  24   6      476.75      478.64    147.65 o 
   4  24   6        1.65        0.00    212.29 o 
   5  24   6      165.81      171.63     53.32 o 
   6  24   6       35.36      118.76    109.92 o 
   7  24   6      123.25      153.37    134.76 o 
   8  24   6        1.66       26.19     38.35 o 
   9  24   6        9.10        0.00     48.29 o 
  10  24   6      300.62      249.18     26.04 o 
  11  24   6        9.45        0.00     71.47 o 
  12  24   6       57.52      229.75    247.15 o 
  13  24   6      203.23      215.21    126.37 o 
  14  24   6       14.28       34.05     52.81 o 
   1  25   6       40.46       63.86    229.05 o 
   2  25   6      276.37      228.46     33.37 o 
   3  25   6        2.74        0.00     60.08 o 
   4  25   6       15.11        0.23     29.86 o 
   5  25   6      134.74       77.02     81.93 o 
   6  25   6      286.19      305.65     25.29 o 
   7  25   6      940.45      862.28     65.60 o 
   8  25   6       49.23       98.31    180.91 o 
   9  25   6        0.14      114.68    226.37 o 
  10  25   6       62.66       37.56     23.97 o 
  11  25   6      212.42      299.57    127.72 o 
  12  25   6        0.63       25.92    108.77 o 
  13  25   6       39.10      145.10    146.13 o 
  14  25   6       36.07       33.82     26.81 o 
   0  26   6     1963.15     2001.33    198.24 o 
   1  26   6      355.85      329.84     21.49 o 
   2  26   6     4333.72     4359.99     81.29 o 
   3  26   6      843.25      880.68    107.30 o 
   4  26   6      914.64      746.31     91.41 o 
   5  26   6       14.72        0.00     26.56 o 
   6  26   6      373.05      457.87    253.94 o 
   7  26   6      744.25      851.33     49.22 o 
   8  26   6     1807.73     1741.20    162.11 o 
   9  26   6      521.12      571.61     51.79 o 
  10  26   6      997.53     1280.15    149.90 o 
  11  26   6      160.39      256.05     92.18 o 
  12  26   6     1734.28     1823.96    174.17 o 
  13  26   6      384.77      447.91     55.24 o 
   1  27   6      498.83      472.79     58.28 o 
   2  27   6        4.85       16.36     39.18 o 
   3  27   6       42.18       40.73    203.25 o 
   4  27   6      431.10      540.90    296.31 o 
   5  27   6        1.51       12.22    124.12 o 
   6  27   6       46.52       25.40     91.05 o 
   7  27   6      190.99      112.45     42.98 o 
   8  27   6        1.32        0.00      3.71 o 
   9  27   6        1.63        2.22     59.99 o 
  10  27   6      112.92      155.24    219.63 o 
  11  27   6      249.29      365.36    105.14 o 
  12  27   6       25.82       23.10     41.37 o 
   0  28   6     1865.45     1869.90    146.09 o 
   1  28   6      883.64      796.80     66.61 o 
   2  28   6     1641.72     1644.69    117.93 o 
   3  28   6      442.47      341.36    100.96 o 
   4  28   6     1326.15     1307.92    282.55 o 
   5  28   6      167.38      161.89     69.79 o 
   6  28   6      411.30      311.15     81.30 o 
   7  28   6      250.25      288.04    201.06 o 
   8  28   6      973.69     1080.25    194.18 o 
   9  28   6     1360.70     1354.25    244.11 o 
  10  28   6     1351.57     1264.91     50.07 o 
  11  28   6      514.76      497.76     57.89 o 
   1  29   6       16.19        0.00     92.17 o 
   2  29   6        1.37        0.00    168.40 o 
   3  29   6       27.06        1.84     46.83 o 
   4  29   6       34.10       48.81    247.38 o 
   5  29   6       90.88       64.50    208.75 o 
   6  29   6        2.79        0.00    111.71 o 
   7  29   6      159.53      133.37     77.16 o 
   8  29   6       42.34       47.94    272.97 o 
   9  29   6        5.17        0.00     73.92 o 
  10  29   6      595.58      767.85    303.40 o 
  11  29   6       59.53      135.98    109.56 o 
   0  30   6       55.63      103.63    275.90 o 
   1  30   6      129.54      162.17    112.16 o 
   2  30   6      173.28      159.30    276.33 o 
   3  30   6      102.66       70.14     28.70 o 
   4  30   6        2.36       16.95    131.98 o 
   5  30   6        0.55        0.00    184.53 o 
   6  30   6        4.01       10.53    231.16 o 
   7  30   6       51.91       63.40    102.48 o 
   8  30   6       12.05        0.00     80.27 o 
   9  30   6      380.34      590.63    245.12 o 
  10  30   6        1.48        0.00    326.35 o 
   1  31   6        0.91        0.00    103.27 o 
   2  31   6       15.59        0.00     39.71 o 
   3  31   6        0.05        0.00    105.25 o 
   4  31   6        8.46       52.68    135.22 o 
   5  31   6       68.28       72.85    214.62 o 
   6  31   6        1.49        0.00     34.03 o 
   7  31   6      111.58      136.97    186.33 o 
   8  31   6      145.59       91.17    133.27 o 
   0  32   6     1987.00     2001.53    313.92 o 
   1  32   6      261.39      266.45     45.85 o 
   2  32   6      768.98      899.97    145.83 o 
   3  32   6      234.52      277.99    269.84 o 
   4  32   6      882.01      936.94    151.64 o 
   5  32   6      992.01     1367.06    146.94 o 
   6  32   6      753.38      809.83    114.15 o 
   7  32   6      377.03      345.16    101.67 o 
   1  33   6      229.10      229.26     17.05 o 
   2  33   6       72.30       42.55     99.55 o 
   3  33   6      147.84      190.85    368.47 o 
   4  33   6        0.60        0.00    196.17 o 
   5  33   6       12.29        0.00    247.14 o 
   0  34   6     1748.68     1795.42     59.46 o 
   1  34   6      272.16      716.02    279.60 o 
   2  34   6      502.58      590.23     82.25 o 
   3  34   6      570.31      586.75    336.20 o 
   1   0   7     3273.95     3848.16    362.44 o 
   2   0   7       45.00      307.14    145.14 o 
   3   0   7      653.69     1033.48    148.48 o 
   4   0   7      899.72      898.19     34.83 o 
   5   0   7     1974.47     2217.34    224.05 o 
   6   0   7     5091.31     4978.64    161.24 o 
   7   0   7      136.04      122.34     34.74 o 
   8   0   7      673.11      836.92    260.27 o 
   9   0   7       66.74       86.04     59.14 o 
  10   0   7      202.33      321.37    117.02 o 
  11   0   7        5.96        0.00    242.60 o 
  12   0   7     1139.65     1204.98    304.01 o 
  13   0   7      629.24      543.12     60.42 o 
  14   0   7       33.10       96.61    160.67 o 
  15   0   7       88.02       81.31    156.86 o 
  16   0   7      467.50      574.21    495.59 o 
  17   0   7       40.24       76.59    374.16 o 
  18   0   7     1117.75     1292.00    141.10 o 
  19   0   7      638.95      816.09    359.29 o 
   0   1   7      447.00      465.74    123.36 o 
   1   1   7       41.27       14.33     29.51 o 
   2   1   7     6667.44     6524.74     53.31 o 
   3   1   7       26.41       49.87     94.01 o 
   4   1   7     3249.40     3222.66    101.63 o 
   5   1   7      988.86     1018.62     63.13 o 
   6   1   7     4454.26     4349.17    117.58 o 
   7   1   7     1171.64     1295.14    111.98 o 
   8   1   7     3264.40     3412.40     91.49 o 
   9   1   7      409.98      508.02     62.79 o 
  10   1   7     1658.54     1738.23    187.49 o 
  11   1   7     1092.62     1077.65     64.22 o 
  12   1   7     1901.09     2165.69    105.79 o 
  13   1   7      674.36      665.87     38.89 o 
  14   1   7      567.19      766.65    127.27 o 
  15   1   7      706.05      693.89     42.98 o 
  16   1   7      743.54      617.61     74.81 o 
  17   1   7      214.07      220.53     64.70 o 
  18   1   7      778.44     1064.28    134.05 o 
  19   1   7      112.45      102.94    317.46 o 
   1   2   7      486.33      833.19    133.88 o 
   2   2   7      831.59      980.07    145.71 o 
   3   2   7      595.12      537.48     45.29 o 
   4   2   7     2558.30     2784.47     85.60 o 
   5   2   7        3.89        0.00     51.82 o 
   6   2   7        0.46       69.78     38.41 o 
   7   2   7      114.34      249.91    150.71 o 
   8   2   7       18.40       27.85    200.53 o 
   9   2   7      766.36      791.72     35.64 o 
  10   2   7      185.22      192.54     79.38 o 
  11   2   7        4.24       12.75    109.44 o 
  12   2   7     3130.17     2943.23     92.56 o 
  13   2   7      164.92      172.61    167.40 o 
  14   2   7       66.76      106.77     57.39 o 
  15   2   7       81.00      128.65     64.92 o 
  16   2   7        0.37       70.91     83.10 o 
  17   2   7       80.97       88.34     92.20 o 
  18   2   7      249.51      227.82     78.09 o 
  19   2   7       61.61       96.52    204.47 o 
   0   3   7     9432.86     9560.06    633.30 o 
   1   3   7       77.79      153.71     69.24 o 
   2   3   7    15720.25    14911.37    372.55 o 
   3   3   7      192.92      456.10    141.25 o 
   4   3   7    16257.01    15096.71    406.67 o 
   5   3   7        5.29       11.13     29.28 o 
   6   3   7    25485.00    23373.24    325.88 o 
   7   3   7     1149.05     1233.85    132.51 o 
   8   3   7    11302.73    10968.64    238.09 o 
   9   3   7      291.92      207.79     47.49 o 
  10   3   7     9647.14     9126.87    519.83 o 
  11   3   7      713.25      943.76    145.42 o 
  12   3   7     6127.51     6116.54    234.22 o 
  13   3   7       73.11       97.94     60.69 o 
  14   3   7     2709.54     2612.86    166.10 o 
  15   3   7       33.71       80.36     88.68 o 
  16   3   7     4450.51     4433.37    130.70 o 
  17   3   7        2.91       30.28    159.73 o 
  18   3   7     1378.01     1316.58    192.90 o 
  19   3   7        9.96       45.45     95.04 o 
   1   4   7       82.76      104.51     81.99 o 
   2   4   7       59.53       32.01     16.13 o 
   3   4   7      189.34      176.67     89.76 o 
   4   4   7     2188.45     2290.87     90.02 o 
   5   4   7       34.87       57.48     76.53 o 
   6   4   7     2900.24     2853.20    182.43 o 
   7   4   7      270.22      218.73     45.92 o 
   8   4   7      128.19      226.43    133.41 o 
   9   4   7      253.80      220.51     57.84 o 
  10   4   7      359.07      418.59     45.51 o 
  11   4   7        3.69        0.00     20.12 o 
  12   4   7      400.29      625.20    131.07 o 
  13   4   7       17.08        0.00     49.86 o 
  14   4   7       13.82       67.23     73.06 o 
  15   4   7      201.89      253.09     20.27 o 
  16   4   7      424.90      460.47     63.83 o 
  17   4   7        5.33       52.24    183.92 o 
  18   4   7       19.40       97.52     69.32 o 
  19   4   7      157.19      135.34     36.16 o 
   0   5   7     2784.75     2818.40    148.13 o 
   1   5   7       29.03      119.68    100.31 o 
   2   5   7     2676.12     2735.46    123.51 o 
   3   5   7      287.81      314.89    113.91 o 
   4   5   7     4215.12     3966.17    521.88 o 
   5   5   7        0.11        0.00     17.83 o 
   6   5   7     8969.18     8287.67    177.29 o 
   7   5   7      171.30      219.21    151.33 o 
   8   5   7     6318.19     6732.31    116.12 o 
   9   5   7       54.98       45.49     71.48 o 
  10   5   7     4855.32     4640.03    141.66 o 
  11   5   7      250.76      223.28     76.59 o 
  12   5   7     3101.86     2866.96     83.36 o 
  13   5   7       12.68       88.26    151.75 o 
  14   5   7     1885.74     1998.05    104.23 o 
  15   5   7       69.94      225.35    105.63 o 
  16   5   7     1796.48     1603.53    136.99 o 
  17   5   7        1.14        3.40     20.51 o 
  18   5   7      584.97      962.03    227.54 o 
  19   5   7      221.77      203.15     23.41 o 
   1   6   7      832.40      755.07    159.44 o 
   2   6   7     2423.34     2743.51    110.20 o 
   3   6   7     2657.74     2687.56     76.27 o 
   4   6   7     2311.97     2459.11     89.63 o 
   5   6   7        0.37       63.01     46.53 o 
   6   6   7      909.17     1015.84     93.49 o 
   7   6   7      214.46      266.19    190.83 o 
   8   6   7        4.13       20.30     58.98 o 
   9   6   7        5.27        0.00      7.38 o 
  10   6   7      239.64      197.48     74.66 o 
  11   6   7       59.37       57.86     77.01 o 
  12   6   7        4.92       28.58     29.55 o 
  13   6   7        5.89       12.53     61.34 o 
  14   6   7      467.03      462.83     54.88 o 
  15   6   7      110.96      111.16     29.75 o 
  16   6   7      107.68       81.51     18.83 o 
  17   6   7       81.13       74.92     62.13 o 
  18   6   7        9.88        4.11     43.47 o 
  19   6   7        0.09       61.47    211.04 o 
   0   7   7     2472.06     2784.38    166.77 o 
   1   7   7       24.60       13.81     25.83 o 
   2   7   7     1773.33     1856.04    115.97 o 
   3   7   7     2058.60     2131.83     81.92 o 
   4   7   7     1412.12     1433.92    122.41 o 
   5   7   7     1111.15     1140.67     33.24 o 
   6   7   7       68.62      144.69     53.67 o 
   7   7   7      629.36      692.89     49.04 o 
   8   7   7      903.59      891.08     81.39 o 
   9   7   7     1166.59     1418.32    142.77 o 
  10   7   7        8.51        0.00     20.48 o 
  11   7   7        6.32        0.00    124.91 o 
  12   7   7       12.59        0.00    149.09 o 
  13   7   7      111.11      174.09    101.43 o 
  14   7   7      508.43      430.62     89.66 o 
  15   7   7       59.29      124.52    260.15 o 
  16   7   7      152.53      132.07    132.80 o 
  17   7   7       26.67       14.18    189.73 o 
  18   7   7       65.14      119.20    126.30 o 
  19   7   7      175.85      147.01     25.77 o 
   1   8   7      309.81      263.63      9.96 o 
   2   8   7      146.03      286.16     69.32 o 
   3   8   7     2421.07     2325.14    149.02 o 
   4   8   7      469.35      526.25     64.34 o 
   5   8   7      323.24      298.85     56.47 o 
   6   8   7      825.64      762.10     11.21 o 
   7   8   7      241.90      292.64     42.31 o 
   8   8   7     3731.40     3567.95    232.02 o 
   9   8   7      397.91      507.66    122.71 o 
  10   8   7      720.12      872.54     83.82 o 
  11   8   7        0.81        0.00     15.99 o 
  12   8   7     1795.20     1974.76    158.73 o 
  13   8   7      143.09      248.38    116.24 o 
  14   8   7      346.11      375.33     98.89 o 
  15   8   7      417.24      610.42    104.12 o 
  16   8   7      533.84      624.75     92.46 o 
  17   8   7       52.48        1.32     47.03 o 
  18   8   7      170.54      167.70    210.37 o 
  19   8   7        2.33       12.08    164.20 o 
   0   9   7     2762.28     2845.44    145.25 o 
   1   9   7       99.69       86.71     61.53 o 
   2   9   7     8235.44     7894.67    352.00 o 
   3   9   7      113.57      277.73     84.81 o 
   4   9   7     7451.23     6951.22    449.45 o 
   5   9   7        0.57        0.00     81.80 o 
   6   9   7     2881.00     2558.54    111.45 o 
   7   9   7      150.50      179.30     91.36 o 
   8   9   7     9672.20     9230.55    130.94 o 
   9   9   7      243.21      368.12    193.19 o 
  10   9   7      923.81      782.96    169.23 o 
  11   9   7      236.79      251.54     67.21 o 
  12   9   7     2179.77     2027.73     59.39 o 
  13   9   7       17.12        0.00    127.91 o 
  14   9   7     4829.71     4743.21    104.59 o 
  15   9   7      272.07      283.50    119.34 o 
  16   9   7     2174.09     2207.79    147.34 o 
  17   9   7       91.34       65.32     49.58 o 
  18   9   7     3219.55     3587.99    232.74 o 
   1  10   7     1099.34     1073.39     35.32 o 
   2  10   7      213.89      268.19     54.83 o 
   3  10   7     2850.99     2824.33    128.44 o 
   4  10   7      107.44      325.21    222.56 o 
   5  10   7     2553.37     2600.49     74.00 o 
   6  10   7       37.10      234.75    119.23 o 
   7  10   7       15.54        0.00     22.71 o 
   8  10   7     1897.10     1927.25    124.55 o 
   9  10   7       55.60       68.39     45.72 o 
  10  10   7        3.45       39.31    213.09 o 
  11  10   7        1.06       19.96    104.66 o 
  12  10   7       34.36       26.94     47.84 o 
  13  10   7      345.98      412.70     71.56 o 
  14  10   7      432.88      338.81     54.47 o 
  15  10   7      299.51      314.89     26.46 o 
  16  10   7       29.32        0.00     62.24 o 
  17  10   7       59.05       16.65     61.38 o 
  18  10   7        5.16       92.11     55.76 o 
   0  11   7    15904.18    15833.90    417.05 o 
   1  11   7      174.91      199.87     96.36 o 
   2  11   7     5891.93     6819.76    184.95 o 
   3  11   7      133.00      132.71     19.62 o 
   4  11   7    12634.01    13035.64    282.65 o 
   5  11   7       89.03      101.51    121.73 o 
   6  11   7     6990.55     7317.69    147.79 o 
   7  11   7      243.71      270.50     43.03 o 
   8  11   7     4073.28     4527.05    317.72 o 
   9  11   7      618.54      750.12    117.78 o 
  10  11   7     4144.75     4468.26    114.70 o 
  11  11   7      173.14      175.49     57.08 o 
  12  11   7     1765.15     1954.37    122.78 o 
  13  11   7      253.87      463.04    174.60 o 
  14  11   7     3900.15     3654.23    134.86 o 
  15  11   7        0.94        0.00     59.08 o 
  16  11   7     3013.47     3016.33    187.73 o 
  17  11   7       21.99        0.00     24.51 o 
  18  11   7     2771.72     2721.33    119.63 o 
   1  12   7      484.25      585.45    115.95 o 
   2  12   7      165.88      172.67     53.92 o 
   3  12   7     3581.48     3935.85    104.43 o 
   4  12   7      266.40      251.92     67.01 o 
   5  12   7      328.51      441.21    101.94 o 
   6  12   7     1047.14     1031.56     55.79 o 
   7  12   7       12.02        0.00     74.15 o 
   8  12   7      110.45      136.20     32.37 o 
   9  12   7      211.25      369.25    200.29 o 
  10  12   7      297.18      276.00     67.42 o 
  11  12   7       38.31       80.08    140.97 o 
  12  12   7      205.34      312.44     96.26 o 
  13  12   7       10.53        0.00    115.36 o 
  14  12   7      859.73     1176.65    221.82 o 
  15  12   7      503.91      573.06    284.21 o 
  16  12   7       46.47        5.60     34.07 o 
  17  12   7        7.94       30.90    106.33 o 
  18  12   7       68.97       60.99    275.21 o 
   0  13   7      476.77     1013.88    203.90 o 
   1  13   7      374.27      347.36     49.79 o 
   2  13   7     2714.55     2608.64     83.01 o 
   3  13   7       22.64      198.78     92.80 o 
   4  13   7      836.23     1392.15    176.28 o 
   5  13   7     1333.10     1269.16     68.98 o 
   6  13   7      312.69      319.65     36.65 o 
   7  13   7        6.23        4.70     56.80 o 
   8  13   7     1873.63     1769.36    187.82 o 
   9  13   7      215.20      362.22    147.53 o 
  10  13   7      120.57       96.29     12.00 o 
  11  13   7      755.79      863.25     93.20 o 
  12  13   7       68.89       91.39     61.27 o 
  13  13   7      437.05      430.24     49.57 o 
  14  13   7     1050.87     1188.88     77.52 o 
  15  13   7      389.71      422.48     63.88 o 
  16  13   7       81.80       92.00     69.28 o 
  17  13   7       47.29        8.92    248.43 o 
  18  13   7      480.38      569.59    198.35 o 
   1  14   7       63.39       57.85     28.01 o 
   2  14   7      118.22      199.83     93.24 o 
   3  14   7      193.21      176.76     21.09 o 
   4  14   7       67.62       42.15     15.03 o 
   5  14   7      496.48      481.78     73.79 o 
   6  14   7       32.77       51.46     62.28 o 
   7  14   7       14.66        0.00     25.13 o 
   8  14   7        0.40        0.00    194.99 o 
   9  14   7     1433.54     1481.97     45.46 o 
  10  14   7       79.26      188.15    179.12 o 
  11  14   7        0.04        0.00     33.21 o 
  12  14   7      462.24      442.21     67.72 o 
  13  14   7       33.33      129.00    205.71 o 
  14  14   7      391.47      435.35     85.49 o 
  15  14   7       72.29       49.60     31.85 o 
  16  14   7       81.75      101.43    159.67 o 
  17  14   7      305.52      298.44    144.06 o 
   0  15   7     1645.82     1680.98    121.50 o 
   1  15   7      111.65      147.20     38.68 o 
   2  15   7      101.93      150.71    150.39 o 
   3  15   7      223.42      198.13     54.79 o 
   4  15   7     3346.65     3264.95    100.01 o 
   5  15   7       68.44      100.09     29.61 o 
   6  15   7     5254.44     5040.96    119.63 o 
   7  15   7       51.30       24.80    130.25 o 
   8  15   7     1091.51     1225.23    141.47 o 
   9  15   7       61.63      101.52    166.13 o 
  10  15   7     3231.71     3120.09    128.18 o 
  11  15   7      585.79      799.40    309.20 o 
  12  15   7     1528.43     1983.79    185.80 o 
  13  15   7        5.57       23.32    108.90 o 
  14  15   7      915.30     1124.00    128.59 o 
  15  15   7      305.57      382.68    159.40 o 
  16  15   7     1061.26     1279.99    158.53 o 
  17  15   7       56.07      226.66    198.47 o 
   1  16   7       12.03        0.00     23.77 o 
   2  16   7      238.38      352.49    147.39 o 
   3  16   7     1435.34     1839.30    153.87 o 
   4  16   7      350.86      314.43     25.92 o 
   5  16   7       40.21       33.36     32.96 o 
   6  16   7      196.64      262.56    121.75 o 
   7  16   7      469.80      497.75     26.99 o 
   8  16   7      522.78      686.73    194.77 o 
   9  16   7        3.82       59.73     99.37 o 
  10  16   7      233.54      277.37     59.81 o 
  11  16   7      287.09      330.60     60.63 o 
  12  16   7       17.56        1.95     52.36 o 
  13  16   7      107.16      162.45    154.21 o 
  14  16   7      367.85      362.56    108.43 o 
  15  16   7        9.47        0.00     88.23 o 
  16  16   7       27.92       20.63     28.73 o 
  17  16   7        4.67        0.00     34.29 o 
   0  17   7     6039.39     6193.87    746.41 o 
   1  17   7        3.92        0.00    111.36 o 
   2  17   7     5880.76     6011.12    190.33 o 
   3  17   7      118.85      135.88     54.36 o 
   4  17   7    11210.45    11192.12    304.66 o 
   5  17   7       48.04       52.57     52.10 o 
   6  17   7    10368.63     9545.05    464.93 o 
   7  17   7        1.36       24.62    140.24 o 
   8  17   7     6337.11     6755.93    218.33 o 
   9  17   7      599.71      596.68     24.29 o 
  10  17   7     3195.96     4005.59    337.22 o 
  11  17   7      395.72      322.11    103.19 o 
  12  17   7     2785.63     2615.70    222.56 o 
  13  17   7      221.63      268.46     78.24 o 
  14  17   7     2894.06     2778.82    241.38 o 
  15  17   7       14.38       88.22    128.49 o 
  16  17   7     2325.76     2002.13    230.01 o 
   1  18   7       75.21       62.12     66.51 o 
   2  18   7      525.98      470.37     69.98 o 
   3  18   7      958.28     1077.50    110.13 o 
   4  18   7      432.47      530.33    130.97 o 
   5  18   7       98.96      170.90     44.17 o 
   6  18   7       24.59       70.41     44.52 o 
   7  18   7       44.29       37.26     72.89 o 
   8  18   7       90.54      179.49    141.72 o 
   9  18   7       30.57        0.00     12.40 o 
  10  18   7       59.64      100.50     77.01 o 
  11  18   7       57.94       83.39    196.98 o 
  12  18   7       14.35       41.53     45.68 o 
  13  18   7      661.88      724.07    136.32 o 
  14  18   7      276.85      385.69    154.80 o 
  15  18   7        4.79        0.00     60.60 o 
  16  18   7      133.11      155.70    107.37 o 
   0  19   7     4185.78     3908.39    203.11 o 
   1  19   7      294.52      364.17    136.12 o 
   2  19   7     1193.94     1406.04    102.40 o 
   3  19   7       41.13       53.86     61.98 o 
   4  19   7     2766.86     2548.48    139.48 o 
   5  19   7      128.05      198.74    115.13 o 
   6  19   7     5773.47     5323.52     98.72 o 
   7  19   7      170.32      212.86    208.55 o 
   8  19   7       47.24      205.54    203.07 o 
   9  19   7      552.81      753.76    105.64 o 
  10  19   7     1573.43     1683.55     50.98 o 
  11  19   7       89.90       71.83     52.51 o 
  12  19   7      428.51      769.12    200.01 o 
  13  19   7       62.91       61.03     63.36 o 
  14  19   7      334.74      459.61    156.30 o 
  15  19   7        0.02        0.00     32.45 o 
  16  19   7     1212.41     1577.95    134.87 o 
   1  20   7       43.93        0.00     32.21 o 
   2  20   7      867.71     1027.51     80.20 o 
   3  20   7      144.83      226.23    122.54 o 
   4  20   7       14.92      158.82    135.99 o 
   5  20   7        0.16       18.96     53.38 o 
   6  20   7      170.15      182.34     43.86 o 
   7  20   7      654.72      528.58     83.15 o 
   8  20   7      263.72      336.42     77.05 o 
   9  20   7        0.00       58.93    150.30 o 
  10  20   7      143.90      146.55     45.30 o 
  11  20   7      214.29      169.17     41.21 o 
  12  20   7       79.19       34.06     55.66 o 
  13  20   7      141.23      256.30    149.15 o 
  14  20   7       18.74      146.68    293.91 o 
  15  20   7        7.86        0.00     72.93 o 
   0  21   7     2255.54     2223.12    382.80 o 
   1  21   7      682.92      877.00    162.71 o 
   2  21   7     1289.31     1207.49    189.19 o 
   3  21   7        6.27        0.00    158.53 o 
   4  21   7     1356.64     1340.16     72.06 o 
   5  21   7      130.17      143.86     49.05 o 
   6  21   7      345.50      465.60     77.66 o 
   7  21   7      312.43      412.55    118.30 o 
   8  21   7     2986.99     3048.52    145.77 o 
   9  21   7        1.25        0.00    132.20 o 
  10  21   7     1342.26     1478.62     95.85 o 
  11  21   7        8.01       20.86    217.41 o 
  12  21   7      352.09      387.20    144.78 o 
  13  21   7      313.82      306.29     35.38 o 
  14  21   7      249.87      431.79    253.13 o 
  15  21   7       85.19       42.95    115.17 o 
   1  22   7      108.45       79.53     73.60 o 
   2  22   7        5.51        0.00     24.05 o 
   3  22   7      354.08      544.66    190.56 o 
   4  22   7       59.67       59.28     72.88 o 
   5  22   7       38.91       28.72     27.10 o 
   6  22   7     1763.31     2140.56    189.74 o 
   7  22   7       38.13      128.89     50.04 o 
   8  22   7     1048.53     1344.29    190.43 o 
   9  22   7       11.66        0.00     57.86 o 
  10  22   7      565.49      537.11    120.08 o 
  11  22   7       52.02       82.62    132.57 o 
  12  22   7       95.27      134.01     98.33 o 
  13  22   7        3.90       37.64    166.87 o 
  14  22   7       60.13      142.63    128.64 o 
   0  23   7      110.11      544.17    470.03 o 
   1  23   7       36.14      118.00    149.76 o 
   2  23   7     2192.20     2186.30    142.17 o 
   3  23   7       59.93       40.49     16.98 o 
   4  23   7     1192.50     1551.13    151.01 o 
   5  23   7       49.20      168.25    165.43 o 
   6  23   7     1285.53     1266.83    120.68 o 
   7  23   7        3.56        0.00    265.69 o 
   8  23   7     3883.23     3663.06     99.13 o 
   9  23   7       26.78       57.86    231.25 o 
  10  23   7     1622.34     1832.43    152.71 o 
  11  23   7       49.13        0.00     21.41 o 
  12  23   7     2609.32     2500.09     84.68 o 
  13  23   7      140.57      135.86     83.99 o 
  14  23   7     1147.07     1169.85    144.96 o 
   1  24   7      482.99      516.60     34.28 o 
   2  24   7      190.57      215.23    173.42 o 
   3  24   7        0.07        0.00     31.55 o 
   4  24   7       54.61      127.61    106.36 o 
   5  24   7      170.40       91.45     31.11 o 
   6  24   7        5.08       46.59     47.01 o 
   7  24   7      257.39      373.81    111.93 o 
   8  24   7       29.98       40.55     31.67 o 
   9  24   7        0.02       27.09    132.51 o 
  10  24   7        2.01        0.00     65.63 o 
  11  24   7      258.55      290.80    175.55 o 
  12  24   7      323.83      408.05    105.10 o 
  13  24   7        3.75        0.00     20.73 o 
   0  25   7     1565.98     1620.09    229.55 o 
   1  25   7       27.03       91.33    153.84 o 
   2  25   7     3059.53     2990.96    183.53 o 
   3  25   7      133.88       99.54     43.33 o 
   4  25   7     2595.34     2483.39    227.41 o 
   5  25   7      197.06      192.07     31.96 o 
   6  25   7     1777.92     2000.75    180.69 o 
   7  25   7      116.71      150.63     38.26 o 
   8  25   7     3524.46     3440.34    151.14 o 
   9  25   7      306.40      334.10     41.33 o 
  10  25   7     1465.43     1485.36    194.79 o 
  11  25   7       70.36      123.36     51.21 o 
  12  25   7     1562.96     1525.22    206.80 o 
   1  26   7        6.53       52.89    231.62 o 
   2  26   7      277.05      262.57     36.67 o 
   3  26   7       85.66      109.15    102.04 o 
   4  26   7       46.44      124.41     89.11 o 
   5  26   7       53.56        3.31     41.93 o 
   6  26   7        0.11        0.00      9.34 o 
   7  26   7       16.21       75.49    127.02 o 
   8  26   7        2.73        0.00    179.44 o 
   9  26   7       51.26       67.90     84.61 o 
  10  26   7        7.41        0.00     66.35 o 
  11  26   7      160.28      193.83    140.91 o 
  12  26   7       36.42      128.54     64.98 o 
   0  27   7       72.78      119.16    121.74 o 
   1  27   7       52.54       76.06     46.57 o 
   2  27   7      256.33      326.72    170.80 o 
   3  27   7       24.34       30.78    167.86 o 
   4  27   7      506.99      647.62    244.10 o 
   5  27   7        9.58        0.00     57.11 o 
   6  27   7        1.82        2.60    206.20 o 
   7  27   7       40.42       56.70    194.78 o 
   8  27   7      490.22      477.55    106.35 o 
   9  27   7       83.19      126.52    123.42 o 
  10  27   7        9.03       46.98    126.78 o 
  11  27   7       99.79      214.45    162.43 o 
   1  28   7      307.60      268.53    223.11 o 
   2  28   7        3.86        0.00    107.58 o 
   3  28   7       77.68       84.93    164.91 o 
   4  28   7      130.41      158.87     53.41 o 
   5  28   7        0.09        0.00     62.59 o 
   6  28   7        1.08        0.00    136.53 o 
   7  28   7        7.94        0.00     23.72 o 
   8  28   7        5.23        0.00    365.03 o 
   9  28   7       28.13       14.76     68.69 o 
  10  28   7       15.68       38.47     63.12 o 
   0  29   7     2274.82     2010.67    236.40 o 
   1  29   7        0.74       71.19    227.65 o 
   2  29   7     2677.23     2524.43     83.17 o 
   3  29   7       15.67        0.00     48.65 o 
   4  29   7     1056.04      961.87     99.88 o 
   5  29   7      162.40      120.77     69.42 o 
   6  29   7     1910.53     2610.04    341.70 o 
   7  29   7       29.62       19.76     97.28 o 
   8  29   7      918.67     1274.87    331.73 o 
   9  29   7       36.23      150.04    182.35 o 
   1  30   7        1.17        0.00     39.37 o 
   2  30   7       85.62       89.97    201.63 o 
   3  30   7        0.08        0.00    209.15 o 
   4  30   7        1.46        0.00      3.79 o 
   5  30   7      252.59      259.57    285.93 o 
   6  30   7       81.30       38.56    144.39 o 
   7  30   7      172.31      119.67    210.82 o 
   8  30   7        4.34       45.85    215.06 o 
   0  31   7     3138.12     3548.40    475.75 o 
   1  31   7        2.59        0.00      6.47 o 
   2  31   7     4047.92     4398.71    281.66 o 
   3  31   7       13.23       88.48    245.79 o 
   4  31   7     1908.84     1767.86     45.16 o 
   5  31   7        0.07        0.00     45.72 o 
   6  31   7     2606.37     2928.99    191.99 o 
   1  32   7        3.58       27.85    170.26 o 
   2  32   7        0.36        0.00     59.86 o 
   3  32   7      152.94      110.54    177.10 o 
   4  32   7       54.55       76.06    259.17 o 
   0  33   7      474.73      615.50    480.63 o 
   0   0   8     1491.16     3147.08    389.75 o 
   1   0   8      325.50      617.95    155.87 o 
   2   0   8    14604.05    15288.45    311.59 o 
   3   0   8     3252.73     3161.67     74.56 o 
   4   0   8     4428.65     6351.72    428.95 o 
   5   0   8       42.56       63.95     34.50 o 
   6   0   8     5402.34     5042.99    226.28 o 
   7   0   8      168.80      140.26    103.15 o 
   8   0   8     4875.70     5208.94    128.91 o 
   9   0   8      337.03      349.82    290.19 o 
  10   0   8     4590.59     4425.63    432.73 o 
  11   0   8     4669.58     4331.60    292.56 o 
  12   0   8     6781.52     6371.32     75.43 o 
  13   0   8      102.06      245.80    167.45 o 
  14   0   8     4755.24     4619.59    251.81 o 
  15   0   8      680.85      668.43    120.12 o 
  16   0   8     3820.45     3697.96    209.11 o 
  17   0   8       75.09       30.54     50.39 o 
  18   0   8     2522.58     2626.01    322.08 o 
   1   1   8      421.44      431.45     54.61 o 
   2   1   8     1319.94     1437.25     82.49 o 
   3   1   8        4.00       30.21     24.76 o 
   4   1   8       46.20      121.66     52.78 o 
   5   1   8       57.95       39.54     22.67 o 
   6   1   8     1474.39     1670.40     97.45 o 
   7   1   8       94.29      111.05     46.41 o 
   8   1   8      146.84      239.23     95.63 o 
   9   1   8      103.89      154.93     21.05 o 
  10   1   8      271.52      368.66    114.36 o 
  11   1   8        4.45       51.90     62.13 o 
  12   1   8     1713.47     1784.97     91.62 o 
  13   1   8       37.82       36.56     87.16 o 
  14   1   8       26.18       28.48     32.91 o 
  15   1   8      310.21      411.58    138.89 o 
  16   1   8       95.52       46.91     38.20 o 
  17   1   8       29.46       20.22     35.19 o 
  18   1   8       12.69       70.56     40.85 o 
   0   2   8    11346.12    11458.89    211.71 o 
   1   2   8     2390.48     2398.94    165.70 o 
   2   2   8     3725.43     3488.87    135.03 o 
   3   2   8      818.71      767.50     30.78 o 
   4   2   8     3507.05     3435.84     55.10 o 
   5   2   8      101.56      364.25     80.86 o 
   6   2   8     4401.33     4297.33    136.91 o 
   7   2   8      391.10      406.21     39.76 o 
   8   2   8       16.83       83.87     90.62 o 
   9   2   8      684.84      751.14     95.09 o 
  10   2   8     3030.84     3081.08    113.09 o 
  11   2   8     3881.03     3689.94    142.70 o 
  12   2   8      374.93      427.12    116.97 o 
  13   2   8      402.72      376.38     29.36 o 
  14   2   8      497.96      884.01    131.62 o 
  15   2   8      331.87      445.77    238.89 o 
  16   2   8      623.77      735.13    114.51 o 
  17   2   8       11.48       79.89    115.54 o 
  18   2   8        5.57       46.72     73.62 o 
   1   3   8      712.16      719.33    159.60 o 
   2   3   8      363.11      383.28    135.97 o 
   3   3   8     1149.84     1131.48    149.25 o 
   4   3   8        2.00        0.00     98.35 o 
   5   3   8      266.56      342.89     76.12 o 
   6   3   8        2.00        0.00    137.10 o 
   7   3   8       52.36       44.78     26.16 o 
   8   3   8      200.97      230.75    129.43 o 
   9   3   8      419.99      463.39    140.49 o 
  10   3   8        8.81        0.00     16.38 o 
  11   3   8     1118.78     1100.21     42.88 o 
  12   3   8       73.08       76.82     38.28 o 
  13   3   8     1156.00     1279.80    112.88 o 
  14   3   8      688.82      709.00     65.22 o 
  15   3   8        5.03        0.00     32.73 o 
  16   3   8      117.95      140.86     68.52 o 
  17   3   8      304.88      406.44    140.42 o 
  18   3   8      122.37       83.76     37.51 o 
   0   4   8      603.36      704.47    131.77 o 
   1   4   8       67.74       61.99     87.07 o 
   2   4   8      146.74      195.51     18.79 o 
   3   4   8      443.81      419.23    156.05 o 
   4   4   8     1012.92      992.85     87.31 o 
   5   4   8       11.95       41.03     80.13 o 
   6   4   8     1302.38     1465.29     93.75 o 
   7   4   8      318.69      323.33     47.24 o 
   8   4   8     1116.60      927.50     17.56 o 
   9   4   8        0.96       43.23    118.17 o 
  10   4   8      766.25      764.64     36.92 o 
  11   4   8      550.17      656.69     94.20 o 
  12   4   8      217.27      462.19    213.64 o 
  13   4   8      142.84       87.99     60.85 o 
  14   4   8      104.36       84.23     18.84 o 
  15   4   8        3.38        0.00     30.82 o 
  16   4   8      528.52      495.44     32.20 o 
  17   4   8      397.28      457.62    103.94 o 
  18   4   8      246.62      205.02     68.43 o 
   1   5   8      153.91      313.51    107.37 o 
   2   5   8      390.58      510.34     58.91 o 
   3   5   8      888.84     1160.23    133.30 o 
   4   5   8        3.25       55.08     50.01 o 
   5   5   8      105.96       95.25      3.79 o 
   6   5   8      777.71      912.10     64.50 o 
   7   5   8      201.78      264.56     96.93 o 
   8   5   8       32.33       89.70     46.04 o 
   9   5   8      238.33      256.52     23.08 o 
  10   5   8      270.80      257.10     39.04 o 
  11   5   8     1272.48     1210.15     27.99 o 
  12   5   8       44.28       42.64    103.87 o 
  13   5   8      759.36      861.66    164.96 o 
  14   5   8      256.26      287.91     73.80 o 
  15   5   8      183.50      198.08     58.13 o 
  16   5   8       16.83       64.75     99.43 o 
  17   5   8      506.89      502.12     52.74 o 
  18   5   8       27.79       18.32    172.62 o 
   0   6   8     6742.95     6234.09    106.86 o 
   1   6   8      370.59      814.96    112.83 o 
   2   6   8     6762.82     6537.48    282.62 o 
   3   6   8     6381.42     6316.29     42.26 o 
   4   6   8     8597.47     8428.80    140.16 o 
   5   6   8      241.73      392.62     57.46 o 
   6   6   8     7880.58     7874.60    467.01 o 
   7   6   8     1443.79     1408.12     64.62 o 
   8   6   8     7003.09     6980.81    600.05 o 
   9   6   8     1174.71     1138.91    189.00 o 
  10   6   8     2665.89     2643.48     84.72 o 
  11   6   8        4.93        0.00     15.51 o 
  12   6   8     1690.49     2011.57    133.89 o 
  13   6   8     1370.21     1496.64    179.73 o 
  14   6   8     1377.82     1103.59     76.95 o 
  15   6   8      697.72      653.46     82.08 o 
  16   6   8     1582.63     1327.94    131.24 o 
  17   6   8      420.47      854.21    189.85 o 
  18   6   8     1407.16     1800.95    194.49 o 
   1   7   8     1814.52     1767.56     68.48 o 
   2   7   8      172.07      219.96     25.47 o 
   3   7   8        1.29       84.38     82.67 o 
   4   7   8      489.98      545.75     56.89 o 
   5   7   8       49.41       90.13     36.20 o 
   6   7   8      154.35      229.64     49.78 o 
   7   7   8     1583.77     1571.81     60.67 o 
   8   7   8        0.11        0.00     16.38 o 
   9   7   8      383.64      304.00     51.94 o 
  10   7   8     1867.17     2233.40    140.28 o 
  11   7   8      570.08      794.36    161.40 o 
  12   7   8      167.15      139.66     48.42 o 
  13   7   8      427.39      844.40    240.45 o 
  14   7   8      189.81      236.13    258.67 o 
  15   7   8       34.08       62.14    153.08 o 
  16   7   8       36.62       94.03     49.56 o 
  17   7   8       23.88       53.24     53.69 o 
  18   7   8       18.75       77.03    125.52 o 
   0   8   8     2564.62     2378.20    158.53 o 
   1   8   8       45.06       46.09     23.60 o 
   2   8   8     6937.62     6532.94    203.48 o 
   3   8   8      697.06      858.18    114.62 o 
   4   8   8     6800.49     6540.95    355.25 o 
   5   8   8      180.42      255.71     70.29 o 
   6   8   8     3572.32     3397.90    176.61 o 
   7   8   8      633.02      595.91     35.17 o 
   8   8   8     6767.48     6469.27    113.84 o 
   9   8   8      625.61      903.20    105.53 o 
  10   8   8      447.42      930.60    230.94 o 
  11   8   8      124.10      133.41     28.83 o 
  12   8   8      617.89      692.10    102.91 o 
  13   8   8     1019.81     1005.23    257.33 o 
  14   8   8      492.61      737.50    140.12 o 
  15   8   8      693.32      705.20     53.75 o 
  16   8   8      231.77      775.92    190.71 o 
  17   8   8     1001.93      985.70     74.01 o 
  18   8   8     1456.67     1436.91     78.42 o 
   1   9   8      108.26      153.20     46.24 o 
   2   9   8      423.08      483.56     45.70 o 
   3   9   8        0.49        0.00     12.19 o 
   4   9   8      153.93      141.60     86.94 o 
   5   9   8      400.76      382.95     53.53 o 
   6   9   8       42.81       17.11     67.58 o 
   7   9   8     1473.78     1484.73     54.90 o 
   8   9   8      525.30      554.25     97.26 o 
   9   9   8       19.30      130.81     95.68 o 
  10   9   8      599.09      807.07    129.78 o 
  11   9   8        1.29      125.11    197.82 o 
  12   9   8      264.50      265.90    150.57 o 
  13   9   8      391.54      395.90     79.89 o 
  14   9   8        0.45      117.92    191.29 o 
  15   9   8       12.70        0.00    120.47 o 
  16   9   8      236.61      311.31    136.45 o 
  17   9   8       32.87       39.59     27.71 o 
   0  10   8       74.59       40.19     51.37 o 
   1  10   8      132.67      100.12     34.93 o 
   2  10   8      660.27      650.96     44.90 o 
   3  10   8        4.83       29.90    218.59 o 
   4  10   8      608.16      576.45    109.37 o 
   5  10   8      631.25      696.24    168.15 o 
   6  10   8      701.74      692.44     36.78 o 
   7  10   8       42.75       15.69     63.22 o 
   8  10   8       92.08      102.73     38.16 o 
   9  10   8        8.68       63.77    109.63 o 
  10  10   8      191.03      161.03    108.57 o 
  11  10   8      572.50      580.21     85.61 o 
  12  10   8       24.35        0.00     62.26 o 
  13  10   8        0.09        0.00    234.14 o 
  14  10   8        0.75        0.00     32.83 o 
  15  10   8      406.56      532.13    155.36 o 
  16  10   8      103.67      116.24    215.46 o 
  17  10   8       20.00        0.00     19.00 o 
   1  11   8      145.32      139.77     83.74 o 
   2  11   8      188.22      286.11     57.36 o 
   3  11   8       93.61      214.46     98.96 o 
   4  11   8      362.99      416.25    172.99 o 
   5  11   8     1715.03     1809.65     48.31 o 
   6  11   8      946.76      945.84     29.20 o 
   7  11   8       40.86      128.27    100.58 o 
   8  11   8       11.39       71.29     48.51 o 
   9  11   8      401.15      396.09     12.10 o 
  10  11   8       21.70       13.66     51.20 o 
  11  11   8       97.43       80.05      5.80 o 
  12  11   8        1.39       18.73     34.68 o 
  13  11   8       89.29       67.05    129.85 o 
  14  11   8        0.66        0.00     99.55 o 
  15  11   8        5.20        0.00     46.07 o 
  16  11   8       11.51       74.73    209.23 o 
  17  11   8       29.73       60.87     75.39 o 
   0  12   8    13067.71    12955.28    163.52 o 
   1  12   8     1154.53     1603.59    156.46 o 
   2  12   8     6026.07     5998.45    140.80 o 
   3  12   8       45.48      228.57     61.64 o 
   4  12   8     4856.43     4722.27    156.66 o 
   5  12   8     1646.38     1542.74    138.91 o 
   6  12   8     3307.22     3241.64    100.07 o 
   7  12   8       85.66      103.93    127.95 o 
   8  12   8      955.47     1391.91    159.65 o 
   9  12   8      422.49      377.27     45.39 o 
  10  12   8     2499.71     2376.16    120.93 o 
  11  12   8      517.66      532.18     83.30 o 
  12  12   8     1716.30     2081.89    156.12 o 
  13  12   8      880.24     1140.45    117.46 o 
  14  12   8      838.30      708.73    137.80 o 
  15  12   8      911.03      839.34     88.17 o 
  16  12   8      611.90      676.72    204.10 o 
  17  12   8      545.06      671.44    161.26 o 
   1  13   8       32.80       11.20     21.99 o 
   2  13   8      319.71      394.47    103.71 o 
   3  13   8      275.78      256.72     35.19 o 
   4  13   8      154.90      235.49    111.84 o 
   5  13   8      121.01      243.85     90.38 o 
   6  13   8      210.65      319.81    152.43 o 
   7  13   8        4.07        2.16     69.09 o 
   8  13   8       95.44      227.41    179.55 o 
   9  13   8      203.73      224.41     91.56 o 
  10  13   8       34.19       51.24     40.27 o 
  11  13   8      209.25      238.54     46.85 o 
  12  13   8      118.25      201.29    163.81 o 
  13  13   8        3.23       37.03    176.18 o 
  14  13   8       24.75       63.53    112.52 o 
  15  13   8       21.48       47.03     54.69 o 
  16  13   8        0.78        9.35     74.26 o 
   0  14   8     8638.94     9978.15    314.20 o 
   1  14   8      359.26      576.18     98.94 o 
   2  14   8     8314.93     8444.89    234.93 o 
   3  14   8      231.87      329.89     73.91 o 
   4  14   8     5416.37     5420.88     92.37 o 
   5  14   8     1286.97     1579.35    121.48 o 
   6  14   8     3764.50     3326.82    182.77 o 
   7  14   8        6.68        1.99    152.26 o 
   8  14   8     4903.97     4742.45    108.25 o 
   9  14   8       19.46        0.00    173.73 o 
  10  14   8     2778.88     3001.41    160.50 o 
  11  14   8       71.45       82.93     20.61 o 
  12  14   8     4613.39     4919.78    216.47 o 
  13  14   8      139.93      250.80    166.58 o 
  14  14   8     2518.82     2777.14    174.42 o 
  15  14   8      514.26      546.77    103.10 o 
  16  14   8     1820.23     2049.09    157.62 o 
   1  15   8       24.13        4.27     88.40 o 
   2  15   8       62.05       58.43     27.48 o 
   3  15   8      435.99      444.38     91.91 o 
   4  15   8       39.45       28.31    106.77 o 
   5  15   8      110.58      118.29     32.05 o 
   6  15   8      355.19      341.88    238.27 o 
   7  15   8        0.03       28.84    185.06 o 
   8  15   8      461.65      488.60    116.17 o 
   9  15   8       12.28        0.00     27.96 o 
  10  15   8       15.67        0.00     18.75 o 
  11  15   8      104.84      108.57     70.98 o 
  12  15   8      360.02      420.53     92.45 o 
  13  15   8      295.38      361.93    159.03 o 
  14  15   8       37.26       70.76    152.09 o 
  15  15   8      475.16      587.37    257.93 o 
  16  15   8        0.36       22.52     33.84 o 
   0  16   8      882.57     1343.13    267.45 o 
   1  16   8      945.41      901.36     42.89 o 
   2  16   8     1953.76     1707.86    131.37 o 
   3  16   8      436.04      427.73     44.64 o 
   4  16   8      297.91      306.34     24.93 o 
   5  16   8      882.11     1012.73     99.84 o 
   6  16   8      443.98      725.97    130.75 o 
   7  16   8        1.38        0.00     77.67 o 
   8  16   8      371.72      493.80    134.32 o 
   9  16   8       51.56       14.00    175.14 o 
  10  16   8      313.42      292.00     87.83 o 
  11  16   8        0.74       46.44    150.86 o 
  12  16   8      434.10      519.64    128.75 o 
  13  16   8      134.08      122.33     59.71 o 
  14  16   8       88.83      105.78     43.22 o 
  15  16   8      434.40      376.43     69.65 o 
  16  16   8      344.97      316.62     94.13 o 
   1  17   8       63.37       27.67     19.62 o 
   2  17   8       16.33       16.79     19.59 o 
   3  17   8      282.69      284.22     31.22 o 
   4  17   8      583.04      599.79     43.22 o 
   5  17   8       79.51       72.36    121.52 o 
   6  17   8      194.79      208.61     42.51 o 
   7  17   8     1196.07     1203.00     47.43 o 
   8  17   8        0.52        0.00    154.32 o 
   9  17   8      302.39      351.87    117.87 o 
  10  17   8       22.85       61.65     87.49 o 
  11  17   8       57.86       66.90    104.62 o 
  12  17   8        4.49        0.00     68.84 o 
  13  17   8        2.98       54.49    230.12 o 
  14  17   8        8.37        0.00     48.73 o 
  15  17   8       67.01      111.68    165.09 o 
   0  18   8     4286.77     4664.06    149.56 o 
   1  18   8        7.20       64.91    101.02 o 
   2  18   8     1611.85     1547.84    155.05 o 
   3  18   8       72.18       92.45    132.27 o 
   4  18   8     4302.87     4161.49    187.46 o 
   5  18   8      282.75      237.04     26.85 o 
   6  18   8     1308.32     1429.41    142.04 o 
   7  18   8      300.25      251.91     37.13 o 
   8  18   8     2169.64     2363.55    119.79 o 
   9  18   8      587.13      612.51     65.37 o 
  10  18   8     1081.90     1432.09    183.66 o 
  11  18   8      246.40      352.00     97.78 o 
  12  18   8      445.88      503.11     65.65 o 
  13  18   8       87.50       97.51    133.20 o 
  14  18   8      844.02      723.24     99.04 o 
  15  18   8       17.57        0.00     26.09 o 
   1  19   8       79.46      141.14     44.86 o 
   2  19   8       23.88        0.00     46.53 o 
   3  19   8      892.62      989.42    153.73 o 
   4  19   8      707.24      819.74     71.76 o 
   5  19   8       83.81      160.30     59.99 o 
   6  19   8       46.06      118.20     77.53 o 
   7  19   8        6.92       16.97    144.54 o 
   8  19   8      289.23      480.96    307.11 o 
   9  19   8       11.33      209.97    238.67 o 
  10  19   8       91.04      239.77    246.37 o 
  11  19   8       64.60       49.28     21.24 o 
  12  19   8        1.83        0.00     74.27 o 
  13  19   8       10.02        0.00    126.94 o 
  14  19   8       31.62       22.76     71.00 o 
   0  20   8     6655.41     6387.14    162.57 o 
   1  20   8        5.84      176.08    179.56 o 
   2  20   8     4136.73     4350.30    103.07 o 
   3  20   8      763.51      753.56     80.60 o 
   4  20   8     7037.45     6541.37     60.47 o 
   5  20   8     1564.54     1395.64     58.64 o 
   6  20   8     3926.38     3629.81    134.74 o 
   7  20   8     1947.99     2385.93    138.23 o 
   8  20   8     2561.45     2489.13    250.82 o 
   9  20   8      321.09      487.85    131.97 o 
  10  20   8     2766.97     2844.24     93.81 o 
  11  20   8      156.99      269.04    130.20 o 
  12  20   8     1116.35     1445.16    148.30 o 
  13  20   8      184.02      303.30    162.75 o 
  14  20   8     1918.56     2348.28    243.95 o 
   1  21   8      248.24      256.95     35.83 o 
   2  21   8      324.55      336.59     35.37 o 
   3  21   8       70.55       29.06     48.28 o 
   4  21   8     1702.68     1750.01     45.31 o 
   5  21   8       29.20        5.67     21.21 o 
   6  21   8      159.71      187.33     50.75 o 
   7  21   8       45.70       76.20     73.02 o 
   8  21   8      582.11      495.02    185.76 o 
   9  21   8      435.68      423.10     38.95 o 
  10  21   8        0.39      154.04    220.07 o 
  11  21   8      167.09      317.00    288.86 o 
  12  21   8       64.69       54.29    140.70 o 
  13  21   8        2.80       11.76    203.79 o 
   0  22   8     1456.62     1658.92    158.90 o 
   1  22   8       66.52      119.33     56.14 o 
   2  22   8     1012.87     1066.04    100.51 o 
   3  22   8      243.84      177.80     72.07 o 
   4  22   8     1169.18     1053.14     48.43 o 
   5  22   8     2151.33     2451.34    133.79 o 
   6  22   8      499.08      462.63     60.83 o 
   7  22   8     1703.69     2157.75    150.43 o 
   8  22   8      174.44      405.78    195.29 o 
   9  22   8      133.89      140.27    204.85 o 
  10  22   8      111.32      665.90    298.97 o 
  11  22   8        1.54        0.00     48.40 o 
  12  22   8       38.64      204.67    187.13 o 
  13  22   8       40.88        0.00     26.94 o 
   1  23   8       73.57       48.85     33.20 o 
   2  23   8       24.52       16.75     43.07 o 
   3  23   8      132.81      204.62    202.73 o 
   4  23   8       14.20       65.71     75.15 o 
   5  23   8       31.34        0.00     16.73 o 
   6  23   8        0.74        0.00     46.44 o 
   7  23   8      688.86      695.18     31.69 o 
   8  23   8       21.30      122.73    116.70 o 
   9  23   8       63.81      129.47    103.10 o 
  10  23   8       65.86       62.53    119.57 o 
  11  23   8       76.75       76.90     88.61 o 
  12  23   8       61.18       97.04     87.93 o 
   0  24   8      152.22      149.19     98.08 o 
   1  24   8      559.35     1070.27    162.48 o 
   2  24   8      857.40     1132.50    153.47 o 
   3  24   8        0.16       70.48     64.25 o 
   4  24   8       30.70       33.23     51.73 o 
   5  24   8      558.90      567.24     66.88 o 
   6  24   8      109.39      121.85     38.71 o 
   7  24   8       30.74        0.00     40.91 o 
   8  24   8      292.27      313.50    108.06 o 
   9  24   8      113.73      183.07    250.07 o 
  10  24   8       85.16       64.47    111.24 o 
  11  24   8      970.95      866.35     41.69 o 
   1  25   8       21.44        1.05     14.18 o 
   2  25   8      481.49      542.95     60.98 o 
   3  25   8       10.74        0.00    195.48 o 
   4  25   8      151.88      254.57    107.72 o 
   5  25   8       23.89        0.00     29.39 o 
   6  25   8       58.20       38.63     67.42 o 
   7  25   8      243.39      371.51    201.95 o 
   8  25   8      122.35      201.06     67.09 o 
   9  25   8       38.39       33.98    103.61 o 
  10  25   8        9.25        0.00     96.73 o 
  11  25   8       26.58      101.39    251.62 o 
   0  26   8     3544.26     3483.83    350.32 o 
   1  26   8      922.92     1284.50    200.66 o 
   2  26   8     2550.60     2370.16    151.14 o 
   3  26   8      285.09      361.90    122.59 o 
   4  26   8     1255.87     1366.70    137.22 o 
   5  26   8        7.90        0.00     88.37 o 
   6  26   8     1919.94     1871.03     81.29 o 
   7  26   8      122.91       77.32     30.38 o 
   8  26   8      770.70     1128.09    192.64 o 
   9  26   8      691.58      611.94     69.40 o 
  10  26   8     1184.79     1148.78    103.23 o 
   1  27   8        1.32        0.00     44.74 o 
   2  27   8      157.27       96.21     73.08 o 
   3  27   8      403.93      454.18     66.56 o 
   4  27   8       46.62       79.66    190.16 o 
   5  27   8        9.53       42.81    176.65 o 
   6  27   8       64.85      130.59     75.24 o 
   7  27   8        0.44        0.00    177.79 o 
   8  27   8        3.76        0.00      9.31 o 
   9  27   8        0.00        0.00     72.09 o 
   0  28   8     2456.80     2524.18    303.74 o 
   1  28   8      326.53      356.22    210.01 o 
   2  28   8     2197.76     2333.89    169.33 o 
   3  28   8     1349.03     1396.76     47.94 o 
   4  28   8      903.12     1091.86     95.76 o 
   5  28   8      129.53      101.78     56.65 o 
   6  28   8      571.43      627.97    218.02 o 
   7  28   8      621.41      570.72     53.42 o 
   8  28   8      799.67      919.67     94.05 o 
   1  29   8       25.13        0.00     11.14 o 
   2  29   8       89.77       60.48     33.51 o 
   3  29   8       22.54       14.67     40.93 o 
   4  29   8       12.26        0.00     75.69 o 
   5  29   8        0.61       91.91    334.19 o 
   6  29   8       16.19       44.43    278.57 o 
   0  30   8       71.62      285.37    423.68 o 
   1  30   8        1.37       21.20    182.09 o 
   2  30   8       25.97        4.68    113.52 o 
   3  30   8        3.10        0.00     68.09 o 
   4  30   8       21.34       25.98     81.99 o 
   5  30   8      100.46       91.07     27.53 o 
   1  31   8       19.03        6.80     37.84 o 
   2  31   8       96.43       94.19    148.43 o 
   1   0   9      138.59      148.67     78.83 o 
   2   0   9     1782.72     1919.67    204.08 o 
   3   0   9        2.58      109.73    171.52 o 
   4   0   9     1153.18     1357.17    231.96 o 
   5   0   9     1317.77     1513.99    142.55 o 
   6   0   9       90.57       59.33     40.90 o 
   7   0   9     7785.46     7805.69    333.41 o 
   8   0   9     5880.04     6047.48    149.27 o 
   9   0   9      987.72     1084.17    146.48 o 
  10   0   9     1036.26      986.41    268.47 o 
  11   0   9      912.96      859.75    170.65 o 
  12   0   9       46.40       43.63     53.31 o 
  13   0   9      386.01      568.92    369.48 o 
  14   0   9       38.17      113.66    275.93 o 
  15   0   9     1488.04     1454.79    119.50 o 
  16   0   9        8.41        8.54     45.58 o 
  17   0   9      217.07      306.38    237.23 o 
   0   1   9     2064.13     2121.43    198.93 o 
   1   1   9       45.86       96.02     29.48 o 
   2   1   9     3366.21     3112.20     43.90 o 
   3   1   9      492.09      536.12     35.26 o 
   4   1   9     1084.64     1011.80     84.96 o 
   5   1   9        5.55        0.00     39.42 o 
   6   1   9     1013.10     1068.09     36.52 o 
   7   1   9       24.21       76.86     41.00 o 
   8   1   9     1449.39     1496.68     76.54 o 
   9   1   9        6.48       21.57     61.21 o 
  10   1   9      355.13      371.56     40.35 o 
  11   1   9      991.95     1074.79    145.53 o 
  12   1   9     1386.25     1473.20     68.44 o 
  13   1   9       87.15       22.79     15.72 o 
  14   1   9      622.50      600.13     71.36 o 
  15   1   9      236.52      193.84     81.04 o 
  16   1   9      420.08      579.21    125.64 o 
  17   1   9      546.51      662.24    114.84 o 
   1   2   9      815.73      753.35     23.70 o 
   2   2   9     1345.86     1399.44    127.16 o 
   3   2   9     1922.44     2265.02    104.91 o 
   4   2   9       29.08       55.69     45.81 o 
   5   2   9        1.56        0.00     76.59 o 
   6   2   9      256.09      317.72     36.18 o 
   7   2   9      154.36      183.89    106.05 o 
   8   2   9     1725.76     1624.18     33.00 o 
   9   2   9      978.91      909.95     31.41 o 
  10   2   9        0.54        0.00     11.57 o 
  11   2   9       44.17        5.02     40.41 o 
  12   2   9      170.69      118.06     28.52 o 
  13   2   9      146.93      170.10     75.64 o 
  14   2   9     1006.35      948.77     82.18 o 
  15   2   9       14.72       26.93    174.36 o 
  16   2   9        5.79       58.54    107.79 o 
  17   2   9      175.40      259.03    272.73 o 
   0   3   9     6442.24     6008.22    177.26 o 
   1   3   9     4684.91     4747.06    117.63 o 
   2   3   9     5773.32     5662.53     99.17 o 
   3   3   9     8280.52     7958.97    291.72 o 
   4   3   9     3250.01     2881.85    205.37 o 
   5   3   9     2555.78     2565.12    141.59 o 
   6   3   9     1744.94     1793.25    113.90 o 
   7   3   9     5646.17     5465.03    121.07 o 
   8   3   9     1036.70     1128.14    109.18 o 
   9   3   9     1805.62     1923.22    183.69 o 
  10   3   9     1077.39     1037.55    127.30 o 
  11   3   9     2092.74     1763.59    199.35 o 
  12   3   9     1550.51     1573.87    246.27 o 
  13   3   9     1102.77     1016.47     49.80 o 
  14   3   9     1467.81     1308.15     72.64 o 
  15   3   9      520.20      565.90     77.60 o 
  16   3   9     1152.84     1103.67     79.50 o 
  17   3   9      427.10      676.92    102.79 o 
   1   4   9        7.45      134.12     68.99 o 
   2   4   9      382.62      335.78     15.83 o 
   3   4   9     1350.36     1251.22    126.05 o 
   4   4   9     1064.02     1005.45     65.21 o 
   5   4   9       13.64        4.01     52.06 o 
   6   4   9      142.46      179.53    114.45 o 
   7   4   9      219.79      413.50     95.08 o 
   8   4   9      181.89      281.32    110.13 o 
   9   4   9      196.36      222.38     78.96 o 
  10   4   9        0.49        0.00     49.08 o 
  11   4   9      382.15      518.56    107.53 o 
  12   4   9      307.11      272.31     29.60 o 
  13   4   9       31.66        0.00    147.92 o 
  14   4   9        2.37       36.03    126.93 o 
  15   4   9        4.69        5.90     34.50 o 
  16   4   9      161.77      213.60     70.44 o 
  17   4   9      111.19      168.62    136.13 o 
   0   5   9     1298.96     1505.22    122.32 o 
   1   5   9     3618.56     3591.51    174.05 o 
   2   5   9     2326.80     2125.99    213.74 o 
   3   5   9     4550.42     4552.16    117.65 o 
   4   5   9     1819.42     1722.74     48.42 o 
   5   5   9     1901.53     1966.92    107.35 o 
   6   5   9       82.68      162.93     49.81 o 
   7   5   9     3287.91     3232.37     64.98 o 
   8   5   9      138.63      157.98     59.79 o 
   9   5   9     1080.09     1273.70    134.21 o 
  10   5   9       18.84       39.69    138.13 o 
  11   5   9     1787.42     1612.12    102.04 o 
  12   5   9       92.95      108.52     89.56 o 
  13   5   9      246.45      327.32    150.04 o 
  14   5   9      622.00      505.14     51.57 o 
  15   5   9      369.81      343.10     24.04 o 
  16   5   9      276.82      626.63    153.38 o 
  17   5   9      135.82      172.95     62.96 o 
   1   6   9      747.97      988.82     98.27 o 
   2   6   9        3.01        0.00      9.28 o 
   3   6   9      186.90      118.33     93.29 o 
   4   6   9      580.37      605.66     55.85 o 
   5   6   9      419.56      513.21     68.42 o 
   6   6   9      274.34      269.92     15.84 o 
   7   6   9       57.29       38.91    136.12 o 
   8   6   9       96.46       75.77    127.37 o 
   9   6   9     2010.47     1936.84     98.45 o 
  10   6   9        1.70       38.40     98.31 o 
  11   6   9       24.79       89.81     83.57 o 
  12   6   9      130.77      140.74     55.96 o 
  13   6   9        3.21       18.80     85.53 o 
  14   6   9      237.42      298.46     66.15 o 
  15   6   9       71.87       67.60     28.02 o 
  16   6   9       13.09        6.19     68.10 o 
  17   6   9        5.72        8.05    263.83 o 
   0   7   9     1347.91     1272.47    190.69 o 
   1   7   9        5.88      123.55    169.91 o 
   2   7   9      681.78      640.24     27.63 o 
   3   7   9      215.95      203.95     16.91 o 
   4   7   9       53.05       71.53     44.95 o 
   5   7   9        4.23       20.15     42.07 o 
   6   7   9      623.05      771.40    107.80 o 
   7   7   9        4.64        0.00     75.91 o 
   8   7   9      143.93      267.76     95.67 o 
   9   7   9      479.77      755.53    114.05 o 
  10   7   9     1598.13     1531.11    174.22 o 
  11   7   9      111.33       87.35     26.25 o 
  12   7   9      263.91      314.33     94.19 o 
  13   7   9      266.94      342.16    153.85 o 
  14   7   9       13.06        0.00     28.02 o 
  15   7   9      103.29       88.23     46.08 o 
  16   7   9       10.77        0.00    156.40 o 
   1   8   9     2363.28     2514.24    135.91 o 
   2   8   9       93.24       74.38     62.94 o 
   3   8   9        7.87        0.00     34.18 o 
   4   8   9       12.39       61.09     31.28 o 
   5   8   9      392.53      347.11     89.62 o 
   6   8   9      384.86      536.04    188.65 o 
   7   8   9        0.17        0.00    107.39 o 
   8   8   9      444.77      384.70     52.81 o 
   9   8   9      836.02      842.42    141.33 o 
  10   8   9      182.72      267.53     75.58 o 
  11   8   9       36.26       42.52     41.03 o 
  12   8   9      101.68       71.10    162.05 o 
  13   8   9       92.23      115.53    117.81 o 
  14   8   9      135.76      111.64     49.46 o 
  15   8   9      157.35      151.93     38.82 o 
  16   8   9      112.61      123.06     63.19 o 
   0   9   9     3005.02     2472.60    323.32 o 
   1   9   9     7733.77     7216.20    113.71 o 
   2   9   9     2498.86     2610.50     99.24 o 
   3   9   9     2395.70     2224.62     51.20 o 
   4   9   9      559.57      626.75     76.03 o 
   5   9   9     7738.83     8142.21    255.68 o 
   6   9   9      481.97      618.26     94.61 o 
   7   9   9     1453.95     1336.95    168.32 o 
   8   9   9      737.95      941.64    102.43 o 
   9   9   9     3504.54     3391.48    132.49 o 
  10   9   9     1628.12     1978.00    161.72 o 
  11   9   9     1162.15     1224.00    152.84 o 
  12   9   9      923.22     1221.93    162.14 o 
  13   9   9      673.82      499.53    273.20 o 
  14   9   9      123.04      102.15     85.92 o 
  15   9   9      847.95      857.96    138.12 o 
  16   9   9       10.31      181.75    294.49 o 
   1  10   9      863.24      901.91     67.26 o 
   2  10   9        2.03        0.00     39.84 o 
   3  10   9      289.47      377.80     84.11 o 
   4  10   9      309.62      304.74     51.89 o 
   5  10   9     1483.97     1426.93     71.84 o 
   6  10   9      770.88      767.78     59.65 o 
   7  10   9     1078.81     1190.03    124.83 o 
   8  10   9      124.60      223.62    124.99 o 
   9  10   9      127.64      231.25     88.48 o 
  10  10   9        5.23       55.66    107.63 o 
  11  10   9      161.60      136.38    114.48 o 
  12  10   9      109.78      134.35     46.18 o 
  13  10   9       25.15       95.84     89.09 o 
  14  10   9      181.47      137.35    106.77 o 
  15  10   9      324.98      297.97    242.29 o 
  16  10   9       60.60      157.57    128.84 o 
   0  11   9     9609.86     9336.50    169.50 o 
   1  11   9     2767.82     2370.45     28.30 o 
   2  11   9      168.46      800.16    117.56 o 
   3  11   9     2543.39     2580.87    133.11 o 
   4  11   9     1265.94     1101.89     74.69 o 
   5  11   9     3099.56     2754.18    149.60 o 
   6  11   9     1152.62     1076.69     83.75 o 
   7  11   9     2326.78     2985.81    182.74 o 
   8  11   9      429.58      362.82     52.32 o 
   9  11   9     3858.85     3717.94    180.76 o 
  10  11   9     3197.11     3276.35    120.58 o 
  11  11   9      399.59      319.62     93.11 o 
  12  11   9      733.51      547.78    139.68 o 
  13  11   9     1960.24     2434.89    196.38 o 
  14  11   9      520.07      692.09    110.57 o 
  15  11   9      213.02      444.63    131.58 o 
  16  11   9      429.19      545.79    149.72 o 
   1  12   9     2594.31     3150.50    163.45 o 
   2  12   9        7.46        0.00     17.64 o 
   3  12   9     1088.82     1142.67     54.61 o 
   4  12   9       41.46       11.20      6.66 o 
   5  12   9       35.15      136.41     47.60 o 
   6  12   9        0.50      191.68    141.24 o 
   7  12   9      158.74      285.39    192.98 o 
   8  12   9      157.51      225.84     95.44 o 
   9  12   9     1750.84     1847.32     79.03 o 
  10  12   9      339.27      395.84     79.67 o 
  11  12   9       13.26        0.00     33.49 o 
  12  12   9       34.23      106.07    112.23 o 
  13  12   9      116.13       90.35     65.70 o 
  14  12   9        5.96        0.00     28.22 o 
  15  12   9        0.27       12.53    103.23 o 
   0  13   9      474.48      579.81    126.96 o 
   1  13   9      434.64      415.53     55.98 o 
   2  13   9        6.76       21.52     22.05 o 
   3  13   9      611.31      593.06     41.84 o 
   4  13   9      151.01      140.37    110.56 o 
   5  13   9        5.30        0.00     32.98 o 
   6  13   9      137.58       94.39     48.48 o 
   7  13   9       13.41        0.00    118.15 o 
   8  13   9      171.68      177.09     74.44 o 
   9  13   9      789.24      793.43    104.26 o 
  10  13   9      237.39      219.71     73.04 o 
  11  13   9       19.62        0.00      3.80 o 
  12  13   9      288.08      313.95     75.14 o 
  13  13   9        3.31       29.91     77.52 o 
  14  13   9       98.85       77.09     14.65 o 
  15  13   9      167.31      247.62    103.21 o 
   1  14   9      337.37      473.97     93.86 o 
   2  14   9       45.42      165.32    175.41 o 
   3  14   9     1421.35     1833.19    115.57 o 
   4  14   9       30.85       22.75     37.12 o 
   5  14   9     1074.05     1568.43    131.04 o 
   6  14   9      306.37      402.50    106.83 o 
   7  14   9      100.53      115.92    162.58 o 
   8  14   9      119.56      128.84     72.92 o 
   9  14   9      150.80      148.88     48.49 o 
  10  14   9      147.84      259.82    150.87 o 
  11  14   9       97.03       68.83     74.15 o 
  12  14   9      132.45      136.01    117.85 o 
  13  14   9      252.15      292.89     95.44 o 
  14  14   9       75.92       99.49     30.06 o 
  15  14   9      102.24       76.10     72.95 o 
   0  15   9     2447.75     2493.71    155.97 o 
   1  15   9     1338.68     1307.36     96.53 o 
   2  15   9     3208.63     3106.76    118.54 o 
   3  15   9      714.67      829.58    136.88 o 
   4  15   9     1437.60     1429.65    193.61 o 
   5  15   9     1084.43     1546.94    157.93 o 
   6  15   9      534.42      535.03    120.37 o 
   7  15   9      135.80      306.91     74.93 o 
   8  15   9     1755.07     1817.38     81.94 o 
   9  15   9      126.22       73.81     20.24 o 
  10  15   9      748.18      680.22     75.13 o 
  11  15   9      542.75      383.61     72.72 o 
  12  15   9      960.09     1065.67    170.77 o 
  13  15   9      585.62      552.48    102.13 o 
  14  15   9      448.58      421.95     36.79 o 
   1  16   9      297.10      277.89     36.37 o 
   2  16   9       75.18       95.18     81.07 o 
   3  16   9        3.69        3.95     24.14 o 
   4  16   9      311.38      320.39     19.66 o 
   5  16   9       93.97      141.34     85.55 o 
   6  16   9       30.81       51.78     88.64 o 
   7  16   9     1066.28     1132.88     66.21 o 
   8  16   9       39.78       81.82     90.35 o 
   9  16   9       16.06       60.70     72.96 o 
  10  16   9        0.28        0.00     92.86 o 
  11  16   9      106.09       50.48     83.59 o 
  12  16   9       33.80       42.74     48.74 o 
  13  16   9       27.94       95.38     73.86 o 
  14  16   9        2.39       84.86    189.64 o 
   0  17   9     1266.76     1203.54    187.63 o 
   1  17   9     2361.84     2397.85     75.77 o 
   2  17   9     3613.24     3470.17    126.09 o 
   3  17   9     3314.32     3034.78    138.79 o 
   4  17   9      847.71      814.91     63.79 o 
   5  17   9     3840.42     3677.14     99.45 o 
   6  17   9      459.04      482.79     31.35 o 
   7  17   9     1674.24     1989.25    150.59 o 
   8  17   9     1824.18     1862.33    104.69 o 
   9  17   9     1080.96      977.90     54.20 o 
  10  17   9     1274.19     1289.79    220.94 o 
  11  17   9     1181.85     1287.16    131.81 o 
  12  17   9     1550.94     1430.65     93.57 o 
  13  17   9      906.56     1043.99    126.59 o 
  14  17   9      688.10     1024.64    279.29 o 
   1  18   9      282.00      315.80     31.17 o 
   2  18   9       19.42       62.55    139.82 o 
   3  18   9       13.88        9.16     85.53 o 
   4  18   9       17.93        8.68    101.82 o 
   5  18   9      345.67      389.77     89.73 o 
   6  18   9       16.65       20.51    223.21 o 
   7  18   9        0.54       38.57     47.62 o 
   8  18   9      265.58      396.21    112.60 o 
   9  18   9      335.67      427.90    120.32 o 
  10  18   9      518.64      635.89     95.42 o 
  11  18   9       12.36       15.34     39.86 o 
  12  18   9      333.82      372.88    108.43 o 
  13  18   9       26.29        0.00    110.04 o 
   0  19   9      127.87      246.65    178.22 o 
   1  19   9       39.63       51.11     55.52 o 
   2  19   9     1098.05     1230.41    104.33 o 
   3  19   9      546.15      600.24     68.03 o 
   4  19   9       16.63       84.41    132.92 o 
   5  19   9      423.02      298.19     49.72 o 
   6  19   9       18.21       14.97     84.90 o 
   7  19   9     1206.57     1303.59    106.14 o 
   8  19   9      214.45      517.85    105.93 o 
   9  19   9       80.91      125.96    123.37 o 
  10  19   9      437.64      379.00    102.82 o 
  11  19   9      324.97      311.56    100.77 o 
  12  19   9       98.96      126.07     66.43 o 
  13  19   9      407.39      456.52    119.83 o 
   1  20   9      177.72      247.18     85.47 o 
   2  20   9      131.29      147.79    111.34 o 
   3  20   9      152.10      158.28     79.96 o 
   4  20   9       31.67       56.28     79.00 o 
   5  20   9      152.99      238.13    143.68 o 
   6  20   9       57.18      149.20    179.27 o 
   7  20   9      373.91      543.29    278.08 o 
   8  20   9      109.18      167.91    205.76 o 
   9  20   9        0.23        2.12    170.17 o 
  10  20   9      261.88      197.06     59.88 o 
  11  20   9        9.78        0.00    229.74 o 
  12  20   9      130.79      179.53    109.98 o 
   0  21   9      943.61     1027.87    116.28 o 
   1  21   9      698.36      751.77     87.66 o 
   2  21   9       10.90       20.31     37.76 o 
   3  21   9     1108.92     1234.17    123.23 o 
   4  21   9      780.34      825.77    107.26 o 
   5  21   9      103.64      181.36     91.68 o 
   6  21   9      495.93      833.18    271.09 o 
   7  21   9      118.96      139.89     67.92 o 
   8  21   9       11.39       64.95     70.76 o 
   9  21   9      386.98      281.11     96.08 o 
  10  21   9      363.04      447.61     57.99 o 
  11  21   9       39.20       21.99     58.05 o 
  12  21   9      130.65      192.69    117.84 o 
   1  22   9       69.08       29.45     35.64 o 
   2  22   9       56.97       36.10     32.01 o 
   3  22   9      140.81      167.22     58.27 o 
   4  22   9      615.12      593.53     90.57 o 
   5  22   9       51.93       45.53     25.64 o 
   6  22   9       57.28       21.08     52.78 o 
   7  22   9       33.54        0.00     30.00 o 
   8  22   9       11.27       19.08    118.16 o 
   9  22   9       18.61       54.49    111.74 o 
  10  22   9        2.96        0.00     48.77 o 
  11  22   9       14.74        0.34     46.41 o 
   0  23   9     1183.25     1026.10    175.71 o 
   1  23   9     3799.15     3714.25    117.25 o 
   2  23   9     1398.72     1630.91    100.84 o 
   3  23   9     2038.67     1802.18    151.67 o 
   4  23   9     1084.69     1107.55     87.75 o 
   5  23   9     1484.50     1367.98     79.27 o 
   6  23   9      910.25      971.72    189.08 o 
   7  23   9      952.83     1286.31    232.80 o 
   8  23   9      420.23      538.93    138.66 o 
   9  23   9      683.34     1466.28    314.65 o 
  10  23   9      124.04      159.05     78.94 o 
   1  24   9       31.94       85.38    130.16 o 
   2  24   9       40.37       31.64     66.17 o 
   3  24   9      209.84      297.34    107.14 o 
   4  24   9       63.72      119.30    158.23 o 
   5  24   9        0.50        0.00     24.62 o 
   6  24   9      308.42      348.56    156.51 o 
   7  24   9        0.24        9.86    148.80 o 
   8  24   9       44.10       29.56    106.82 o 
   9  24   9       29.76       14.54    182.29 o 
   0  25   9     2387.04     2193.90    297.19 o 
   1  25   9      407.36      334.49     26.35 o 
   2  25   9     1198.61     1292.29    132.80 o 
   3  25   9      655.36      596.32    222.29 o 
   4  25   9      825.93     1273.11    302.37 o 
   5  25   9      278.18      342.80     36.16 o 
   6  25   9      793.07      879.04    286.77 o 
   7  25   9      204.15      230.46    133.67 o 
   8  25   9      126.51      166.57     99.57 o 
   1  26   9        1.18        0.00     85.97 o 
   2  26   9        0.42        0.00     13.01 o 
   3  26   9      400.59      372.62     39.30 o 
   4  26   9        2.04        0.00    247.91 o 
   5  26   9       57.27       23.74     47.74 o 
   6  26   9       31.00       37.06     71.04 o 
   7  26   9        2.06        5.06     37.06 o 
   0  27   9       15.95       10.75    100.81 o 
   1  27   9       99.46       74.66     58.50 o 
   2  27   9       12.22        0.00     23.55 o 
   3  27   9        1.02       15.64    181.61 o 
   4  27   9       28.42        0.00     14.96 o 
   5  27   9       37.84       37.49    146.57 o 
   6  27   9       35.30        5.14     27.27 o 
   1  28   9       49.74       68.17    141.76 o 
   2  28   9       44.09       31.69     11.39 o 
   3  28   9        0.39       43.90     60.10 o 
   4  28   9       22.77      120.94    235.02 o 
   0  29   9       90.71      111.00    107.11 o 
   1  29   9      905.76     1084.96    179.73 o 
   2  29   9      400.30      626.01    207.50 o 
   0   0  10     2566.40     2966.34    363.93 o 
   1   0  10     5931.85     6707.59    274.35 o 
   2   0  10     1571.09     1625.38    175.73 o 
   3   0  10     3037.12     3187.47    377.06 o 
   4   0  10     2731.60     2801.37    141.49 o 
   5   0  10     4869.31     5393.91    225.28 o 
   6   0  10     1478.82     1525.08     79.56 o 
   7   0  10      732.85      561.41     85.79 o 
   8   0  10     1567.14     1616.84    158.29 o 
   9   0  10     2411.61     2793.34    270.42 o 
  10   0  10     1063.75     1033.58    117.81 o 
  11   0  10     5288.89     5128.35    208.79 o 
  12   0  10      610.04      715.10    253.45 o 
  13   0  10     3076.83     2986.28    320.19 o 
  14   0  10      347.45      504.22    251.51 o 
  15   0  10     3657.07     4419.68    432.60 o 
   1   1  10       16.38       27.23     16.45 o 
   2   1  10       76.30       46.12     27.42 o 
   3   1  10      589.90      577.30     20.54 o 
   4   1  10       94.50       74.56     33.92 o 
   5   1  10       44.02        9.35     70.52 o 
   6   1  10      887.00     1008.07     99.04 o 
   7   1  10       17.66       67.93    108.10 o 
   8   1  10     1897.28     1925.38    132.86 o 
   9   1  10      189.10      214.96     41.67 o 
  10   1  10      654.90      648.91     45.32 o 
  11   1  10      109.07       97.98     29.22 o 
  12   1  10      410.95      524.75    265.50 o 
  13   1  10       61.29       92.67     42.08 o 
  14   1  10       79.40      138.87    181.31 o 
  15   1  10      213.19      219.66     75.99 o 
   0   2  10      695.81      860.18    298.18 o 
   1   2  10     3382.05     3336.87     70.26 o 
   2   2  10     1233.03     1419.36    144.07 o 
   3   2  10     5515.08     5350.56     67.47 o 
   4   2  10       68.85       63.17    119.99 o 
   5   2  10      247.53      509.34     96.63 o 
   6   2  10      154.92      141.04     58.84 o 
   7   2  10      911.73      912.55     43.51 o 
   8   2  10       24.31       35.96     25.99 o 
   9   2  10     1370.61     1240.85     61.34 o 
  10   2  10       80.48      133.77    111.98 o 
  11   2  10      846.24     1260.47    118.29 o 
  12   2  10        1.86        0.00     70.02 o 
  13   2  10     3255.13     3176.76    170.97 o 
  14   2  10      490.49      604.91    125.44 o 
  15   2  10      895.61      859.84    125.92 o 
   1   3  10      375.99      456.23     67.44 o 
   2   3  10     1203.97     1169.75     90.85 o 
   3   3  10       13.21       41.99    169.36 o 
   4   3  10      255.37      373.77     69.05 o 
   5   3  10       27.66       41.02     45.42 o 
   6   3  10        2.96       44.11     49.65 o 
   7   3  10       96.21      132.86     81.40 o 
   8   3  10      753.65      813.92    140.69 o 
   9   3  10      141.80      129.28    178.57 o 
  10   3  10       31.09        0.00     18.27 o 
  11   3  10        1.43        0.00     37.82 o 
  12   3  10       30.96       15.36     64.16 o 
  13   3  10        7.41      105.24    165.63 o 
  14   3  10      390.76      267.46     61.33 o 
  15   3  10       17.44       37.61     84.31 o 
   0   4  10      444.44      549.54     89.83 o 
   1   4  10        9.31        0.00     60.64 o 
   2   4  10      428.77      498.08    122.09 o 
   3   4  10      155.26      131.91      8.84 o 
   4   4  10        1.24        3.15     33.43 o 
   5   4  10      500.19      962.64    146.96 o 
   6   4  10       15.60        0.00     41.66 o 
   7   4  10     1929.79     2027.68     70.43 o 
   8   4  10       44.02        5.91     13.58 o 
   9   4  10      671.12      564.60    159.50 o 
  10   4  10      306.82      372.29    121.07 o 
  11   4  10      575.98      560.66     35.74 o 
  12   4  10      270.59      265.61     60.16 o 
  13   4  10       46.44       24.36     62.59 o 
  14   4  10       18.18        0.00     46.12 o 
  15   4  10        2.36       16.43     97.93 o 
   1   5  10      133.39      118.21     41.45 o 
   2   5  10     1118.87     1206.33     68.25 o 
   3   5  10        5.44        0.00     11.44 o 
   4   5  10      959.53     1055.63     86.31 o 
   5   5  10      222.00      352.12    163.72 o 
   6   5  10      103.78      239.53    119.12 o 
   7   5  10      277.84      361.95    152.97 o 
   8   5  10     1430.81     1442.63     96.62 o 
   9   5  10       10.94       62.98     65.64 o 
  10   5  10        1.42        0.00    102.24 o 
  11   5  10       97.36       94.99     49.58 o 
  12   5  10       32.45       31.92    104.90 o 
  13   5  10      238.36      195.24     86.67 o 
  14   5  10      182.84      268.80    236.65 o 
  15   5  10       35.94      115.53    155.84 o 
   0   6  10        3.52        0.00     58.52 o 
   1   6  10     2780.80     3101.21    128.70 o 
   2   6  10      504.42      556.31     49.05 o 
   3   6  10     2664.62     2521.99     89.66 o 
   4   6  10      139.56      201.40    115.49 o 
   5   6  10     3985.57     4070.36    212.05 o 
   6   6  10        3.59       77.36     50.12 o 
   7   6  10     5487.05     5166.82     85.85 o 
   8   6  10        4.12       44.24     59.49 o 
   9   6  10     4588.30     4115.60    103.83 o 
  10   6  10      176.81      172.94     55.82 o 
  11   6  10     2187.43     2345.75    169.79 o 
  12   6  10      742.75      739.83     99.36 o 
  13   6  10     1615.51     1453.02     67.73 o 
  14   6  10      248.12      344.36    126.52 o 
  15   6  10      955.66     1030.18     96.23 o 
   1   7  10        5.65       95.09     63.77 o 
   2   7  10      361.85      291.58    108.75 o 
   3   7  10      210.27      250.18     29.75 o 
   4   7  10      632.04      634.46     37.28 o 
   5   7  10        3.40        6.02     32.92 o 
   6   7  10      293.18      377.97     96.35 o 
   7   7  10       21.34       61.62     87.27 o 
   8   7  10      411.93      375.52     67.87 o 
   9   7  10       11.31        0.00     13.94 o 
  10   7  10        2.14        0.00     71.49 o 
  11   7  10        8.03      189.46    188.43 o 
  12   7  10        0.06        0.00     29.53 o 
  13   7  10      363.96      399.15     75.55 o 
  14   7  10        5.72        0.00     32.78 o 
  15   7  10       63.89       81.02     89.14 o 
   0   8  10        3.66       27.48     77.75 o 
   1   8  10     4238.41     4325.89    107.34 o 
   2   8  10       46.66       31.02     60.00 o 
   3   8  10     1272.61     1454.23     81.52 o 
   4   8  10       95.15       69.96    244.71 o 
   5   8  10     6522.11     6561.77     66.80 o 
   6   8  10        4.33       17.99    184.10 o 
   7   8  10     1870.08     2100.91    137.31 o 
   8   8  10        3.45        0.00     14.97 o 
   9   8  10     3873.53     3778.00    122.27 o 
  10   8  10       39.06       36.73     64.09 o 
  11   8  10     2028.24     1916.60    104.42 o 
  12   8  10      571.44      659.20     89.52 o 
  13   8  10     1003.29      749.26    279.01 o 
  14   8  10       47.33       22.43     34.11 o 
  15   8  10      756.74      979.62    101.62 o 
   1   9  10      338.22      352.93     47.76 o 
   2   9  10       89.44       55.59     15.25 o 
   3   9  10      270.87      347.95     64.56 o 
   4   9  10        0.90        0.00     96.58 o 
   5   9  10       66.10      153.90    148.72 o 
   6   9  10      211.57      220.80     60.33 o 
   7   9  10      320.35      459.22    254.51 o 
   8   9  10       58.90       30.33     44.94 o 
   9   9  10      175.60      145.57     12.11 o 
  10   9  10        1.47        0.00     58.99 o 
  11   9  10       38.03       58.55     41.52 o 
  12   9  10       32.83       12.35     96.57 o 
  13   9  10       85.54       40.98     31.64 o 
  14   9  10       63.68       30.89      6.52 o 
   0  10  10      116.68      156.90    103.87 o 
   1  10  10        1.37       29.45    129.88 o 
   2  10  10       57.53       75.25     58.52 o 
   3  10  10        0.49        0.00      3.77 o 
   4  10  10      752.36      757.81     23.00 o 
   5  10  10       63.47      300.20     82.22 o 
   6  10  10      210.98      201.87     50.93 o 
   7  10  10       46.51       19.10     37.15 o 
   8  10  10      128.56      169.30     43.82 o 
   9  10  10       89.14       48.24     18.76 o 
  10  10  10        8.68        0.00     48.27 o 
  11  10  10      101.13       90.92    140.09 o 
  12  10  10        0.27        0.00    133.65 o 
  13  10  10      228.33      327.24     93.83 o 
  14  10  10        2.35        0.00    122.75 o 
   1  11  10      120.13      132.25    154.23 o 
   2  11  10       98.65      100.76     31.05 o 
   3  11  10      681.90      738.49     88.05 o 
   4  11  10       68.29      150.14     52.84 o 
   5  11  10       18.90      154.32    134.50 o 
   6  11  10      142.86      172.17     70.50 o 
   7  11  10      755.23      910.70    187.14 o 
   8  11  10        0.24        0.00     27.73 o 
   9  11  10      125.16      162.16     75.38 o 
  10  11  10      902.14     1057.25    272.46 o 
  11  11  10      220.75      264.76     99.91 o 
  12  11  10        0.34       72.32    252.91 o 
  13  11  10       41.57       41.22    104.35 o 
  14  11  10        0.04        0.00     86.14 o 
   0  12  10      981.04     1176.13    183.66 o 
   1  12  10     2118.75     1961.11    116.06 o 
   2  12  10       14.65        0.00     41.00 o 
   3  12  10     3643.46     3628.76     74.49 o 
   4  12  10        2.41        7.48     54.61 o 
   5  12  10      549.17      735.90    116.23 o 
   6  12  10      188.01      231.15     78.96 o 
   7  12  10     3218.24     2834.96     78.24 o 
   8  12  10        4.53        0.00     43.95 o 
   9  12  10     1881.55     1763.32     72.29 o 
  10  12  10      633.94     1011.81    238.30 o 
  11  12  10     2038.56     1814.48    149.50 o 
  12  12  10      200.99      119.37     73.71 o 
  13  12  10     1204.99     1112.15    150.98 o 
  14  12  10      292.78      234.95     37.05 o 
   1  13  10        0.55       30.65     40.30 o 
   2  13  10       20.28       17.81     91.74 o 
   3  13  10     1325.92     1486.77    157.16 o 
   4  13  10      796.04      811.99     62.28 o 
   5  13  10     1100.95     1170.98     76.65 o 
   6  13  10      100.45      103.94    183.69 o 
   7  13  10       76.05      174.36     43.31 o 
   8  13  10      828.79      822.04     73.84 o 
   9  13  10      259.33      269.86     35.14 o 
  10  13  10      701.86      649.54     46.48 o 
  11  13  10       10.47      116.97    127.21 o 
  12  13  10        6.90        2.25     23.67 o 
  13  13  10        0.27       56.33    171.41 o 
   0  14  10     4549.47     4247.41    166.66 o 
   1  14  10     1906.61     1732.05     79.87 o 
   2  14  10     2312.08     2279.34    155.79 o 
   3  14  10     1087.78     1065.99    112.11 o 
   4  14  10     1651.43     1635.38    108.09 o 
   5  14  10      762.54     1010.63     93.67 o 
   6  14  10      130.32      167.03     24.05 o 
   7  14  10     2442.66     2404.23    103.98 o 
   8  14  10      962.12     1164.80     94.56 o 
   9  14  10     2401.78     2763.84    275.84 o 
  10  14  10      728.27      621.46     55.63 o 
  11  14  10     4324.85     4083.70    113.98 o 
  12  14  10      407.58      457.17     76.42 o 
  13  14  10     1475.36     1785.44    261.70 o 
   1  15  10       29.52      145.68     91.72 o 
   2  15  10       59.85       70.31     83.04 o 
   3  15  10       38.27      102.38     82.80 o 
   4  15  10      101.54       74.50     51.86 o 
   5  15  10      336.60      405.57    214.87 o 
   6  15  10      587.71      530.50     25.01 o 
   7  15  10      168.78      261.81    115.54 o 
   8  15  10        2.60        0.00     33.84 o 
   9  15  10       19.63        0.00    121.59 o 
  10  15  10      186.49      179.68    135.99 o 
  11  15  10       63.01       74.51     64.44 o 
  12  15  10       93.98      102.59    156.60 o 
  13  15  10      106.68      103.08     49.38 o 
   0  16  10       96.54       52.47     50.74 o 
   1  16  10     1315.38     1521.81     84.06 o 
   2  16  10       12.91       33.60     38.85 o 
   3  16  10      704.48      728.96     84.72 o 
   4  16  10       21.60        0.00     26.14 o 
   5  16  10       50.33       22.05     67.03 o 
   6  16  10       46.65        0.00     16.87 o 
   7  16  10      967.98     1540.43    228.58 o 
   8  16  10       88.79       88.46     49.91 o 
   9  16  10      765.79      761.45     56.35 o 
  10  16  10       58.79      124.37    174.23 o 
  11  16  10     1763.93     1759.73    139.18 o 
  12  16  10       44.35       19.89     17.93 o 
   1  17  10        0.84        0.00     90.30 o 
   2  17  10      129.73      151.65     84.02 o 
   3  17  10       52.61       46.59     85.94 o 
   4  17  10       47.89        0.00     57.81 o 
   5  17  10      152.43      238.74    281.57 o 
   6  17  10      126.92      108.76     51.80 o 
   7  17  10       68.68       53.57     62.01 o 
   8  17  10       49.12       26.24     37.01 o 
   9  17  10      308.00      312.84     42.86 o 
  10  17  10       23.90       14.47     67.26 o 
  11  17  10        1.95        0.00     26.41 o 
  12  17  10       40.73       49.01     88.78 o 
   0  18  10      180.25      292.03    114.71 o 
   1  18  10       42.61       38.66    104.47 o 
   2  18  10      699.27      746.23    177.21 o 
   3  18  10      105.70       73.27     30.15 o 
   4  18  10      136.60      128.79     29.73 o 
   5  18  10     2047.84     2207.95    145.48 o 
   6  18  10      138.26      162.75     78.25 o 
   7  18  10      255.32      251.99     70.14 o 
   8  18  10      637.90      578.77     26.29 o 
   9  18  10      594.42      485.44    105.60 o 
  10  18  10      153.78      147.32     82.42 o 
  11  18  10       50.58       27.44    110.94 o 
   1  19  10      608.14      718.82     90.38 o 
   2  19  10      213.78      171.74     22.36 o 
   3  19  10        7.19       54.53     35.88 o 
   4  19  10      106.89      160.73    193.61 o 
   5  19  10       29.60       25.20     39.14 o 
   6  19  10      299.58      227.60    103.22 o 
   7  19  10      511.92      465.54    106.75 o 
   8  19  10       60.36      134.07     87.99 o 
   9  19  10       54.87       50.72     23.23 o 
  10  19  10        7.53       20.94    139.96 o 
  11  19  10      123.27      111.39    189.35 o 
   0  20  10      418.35      746.02    305.49 o 
   1  20  10      828.16     1248.40    169.46 o 
   2  20  10      913.06      847.32    117.00 o 
   3  20  10     2823.05     3074.43    124.24 o 
   4  20  10       41.75      103.58    198.41 o 
   5  20  10     2557.93     2209.58    220.86 o 
   6  20  10      232.18      298.82    145.15 o 
   7  20  10     2286.53     2266.51    220.69 o 
   8  20  10      290.67      266.72     98.81 o 
   9  20  10     1643.10     2008.34    159.93 o 
  10  20  10      424.91      441.19    144.71 o 
   1  21  10       41.49       44.04     60.29 o 
   2  21  10       98.39       85.05     26.70 o 
   3  21  10       48.83       86.25    120.78 o 
   4  21  10       56.80        0.29     38.42 o 
   5  21  10        0.12       19.86    127.34 o 
   6  21  10        1.18       19.06     75.89 o 
   7  21  10       46.59       17.02     22.05 o 
   8  21  10      134.48       89.92     41.91 o 
   9  21  10       22.11       85.66    163.43 o 
   0  22  10       11.12      121.99    365.28 o 
   1  22  10      912.91      956.36     93.41 o 
   2  22  10       18.99       60.19     56.40 o 
   3  22  10     1061.90     1378.93    131.15 o 
   4  22  10      377.05      457.20     80.29 o 
   5  22  10     1975.33     1749.12    133.80 o 
   6  22  10       14.56       33.74     79.52 o 
   7  22  10     1184.62     1205.14    117.35 o 
   8  22  10       16.42      102.14    177.80 o 
   1  23  10      185.77      290.13    137.02 o 
   2  23  10      334.01      376.58     97.88 o 
   3  23  10       58.35       30.32    133.63 o 
   4  23  10       10.91       20.46    246.57 o 
   5  23  10       74.57      132.75    171.49 o 
   6  23  10      373.27      321.10     43.02 o 
   7  23  10       30.19        9.33     38.98 o 
   8  23  10       17.26       11.76     27.10 o 
   0  24  10       57.79       52.83    200.70 o 
   1  24  10      224.27      394.13    233.95 o 
   2  24  10       55.26       30.84     19.46 o 
   3  24  10        1.77        0.00    167.39 o 
   4  24  10      197.64      177.65    140.07 o 
   5  24  10       51.93       26.29     17.05 o 
   6  24  10       61.26       86.02    101.76 o 
   1  25  10      132.06      284.16    143.11 o 
   2  25  10      144.40      256.96    103.30 o 
   3  25  10       51.73       99.99    172.58 o 
   4  25  10       59.95       63.82     49.29 o 
   5  25  10        1.84       21.08    175.23 o 
   0  26  10      141.57      266.45    161.65 o 
   1  26  10     1602.16     1719.68    114.93 o 
   2  26  10       76.44      268.64    201.19 o 
   3  26  10      814.73      739.56     98.85 o 
   1   0  11      164.94      228.91    203.69 o 
   2   0  11      195.69      212.21    247.63 o 
   3   0  11     1357.80     1395.37    150.34 o 
   4   0  11     1179.53     1364.86    185.31 o 
   5   0  11      210.77      171.81    104.29 o 
   6   0  11     1180.38     1569.37    179.59 o 
   7   0  11      689.43      715.72     73.78 o 
   8   0  11      123.29      139.36     63.07 o 
   9   0  11       34.07       36.82    135.64 o 
  10   0  11       91.92       62.45     29.90 o 
  11   0  11        8.77       21.34    151.69 o 
  12   0  11      766.79      855.09    240.72 o 
  13   0  11      101.14      142.55    115.14 o 
  14   0  11     1145.96      985.32     84.03 o 
   0   1  11     1214.48     1561.62    280.53 o 
   1   1  11     2668.08     2523.95     46.72 o 
   2   1  11      684.66      660.98     41.86 o 
   3   1  11     1071.12      947.68    228.51 o 
   4   1  11      759.66      812.02     53.94 o 
   5   1  11     3334.76     3522.29    149.71 o 
   6   1  11      655.16      729.20    154.67 o 
   7   1  11     1027.39      971.22     86.55 o 
   8   1  11      121.17      152.67    100.73 o 
   9   1  11      693.68      822.51     78.07 o 
  10   1  11      116.33       89.64    153.94 o 
  11   1  11      678.27      647.28     73.72 o 
  12   1  11       32.03       57.74     89.74 o 
  13   1  11        4.23       33.11    134.36 o 
  14   1  11       74.85      103.84    108.02 o 
   1   2  11      822.20      848.57     67.15 o 
   2   2  11       70.82       37.39     15.49 o 
   3   2  11     1328.99     1268.38     90.59 o 
   4   2  11      958.17      916.66     77.37 o 
   5   2  11      793.23      876.57     68.34 o 
   6   2  11      127.10       82.99     22.93 o 
   7   2  11        6.14       77.78     60.83 o 
   8   2  11      391.87      345.58     38.74 o 
   9   2  11       36.34       57.93     72.77 o 
  10   2  11        0.08        0.00     72.06 o 
  11   2  11      375.01      471.96     45.76 o 
  12   2  11      152.66      181.87    128.65 o 
  13   2  11      431.75      373.15    133.06 o 
   0   3  11      311.98      436.47    119.65 o 
   1   3  11     2421.51     2602.09    191.04 o 
   2   3  11       23.17       54.37     46.27 o 
   3   3  11     4417.80     4452.62     97.75 o 
   4   3  11       89.45      318.79    142.29 o 
   5   3  11     4491.25     4606.51    170.39 o 
   6   3  11        5.91       93.42     72.04 o 
   7   3  11     5528.97     5388.62    178.67 o 
   8   3  11        1.56       42.29     68.87 o 
   9   3  11     3452.45     3284.55    124.03 o 
  10   3  11       58.94       55.46    131.28 o 
  11   3  11     1718.06     1584.32    154.99 o 
  12   3  11       91.15       43.04    101.32 o 
  13   3  11     1560.10     1592.69     64.28 o 
   1   4  11       14.70       20.74     34.70 o 
   2   4  11       39.94       14.56     24.50 o 
   3   4  11      790.97      742.39    148.70 o 
   4   4  11      217.43      198.95     31.11 o 
   5   4  11      186.70      335.38    133.87 o 
   6   4  11      128.09      148.88     43.08 o 
   7   4  11      528.29      566.98     76.86 o 
   8   4  11      316.99      285.34     66.54 o 
   9   4  11       19.86       63.33     33.34 o 
  10   4  11        5.34        0.00    107.04 o 
  11   4  11      518.55      527.28     96.68 o 
  12   4  11      108.68       85.73     99.60 o 
  13   4  11       23.71       22.37     80.01 o 
   0   5  11      653.42      604.42     33.71 o 
   1   5  11      754.84      743.61     55.32 o 
   2   5  11     1144.93     1265.82     80.40 o 
   3   5  11     2166.15     1988.18     69.63 o 
   4   5  11      826.01     1080.29     86.32 o 
   5   5  11     2623.11     2464.45    175.36 o 
   6   5  11       23.19       93.97    115.78 o 
   7   5  11     2343.56     2054.93    125.96 o 
   8   5  11       95.85      130.43     65.08 o 
   9   5  11     2598.88     2621.37    119.03 o 
  10   5  11        1.04       10.97     26.66 o 
  11   5  11      585.40      674.93    122.51 o 
  12   5  11      167.35      251.54    102.66 o 
  13   5  11      835.05      772.51    157.33 o 
   1   6  11      288.92      281.12     31.17 o 
   2   6  11      512.05      429.24     36.67 o 
   3   6  11      455.00      508.85     72.13 o 
   4   6  11       58.39       30.52     23.19 o 
   5   6  11        1.32        0.00     29.04 o 
   6   6  11      735.24      789.22    121.37 o 
   7   6  11      362.31      305.81     96.25 o 
   8   6  11       17.68       19.58    121.24 o 
   9   6  11      200.83      244.26    139.84 o 
  10   6  11      102.97      145.09     95.18 o 
  11   6  11      595.65      499.63     54.87 o 
  12   6  11       16.41       34.02     36.69 o 
  13   6  11      156.88      270.92    222.86 o 
   0   7  11       39.24       61.78    148.42 o 
   1   7  11      214.06      290.86     56.92 o 
   2   7  11      685.08      599.39     20.51 o 
   3   7  11      295.00      282.92     61.15 o 
   4   7  11       22.55       60.16     80.45 o 
   5   7  11      516.64      485.32     12.45 o 
   6   7  11       11.28        0.00     59.36 o 
   7   7  11       51.16       83.13     33.66 o 
   8   7  11       11.57       15.99    158.79 o 
   9   7  11       84.42       95.86    137.23 o 
  10   7  11       18.57        0.00     15.90 o 
  11   7  11       14.42       58.43     74.06 o 
  12   7  11       34.41      104.51    141.62 o 
  13   7  11       17.88       14.01    117.06 o 
   1   8  11        0.42       76.70    116.77 o 
   2   8  11      377.37      451.71     64.55 o 
   3   8  11      102.24      140.38     89.96 o 
   4   8  11      215.73      245.10    130.02 o 
   5   8  11       52.89       36.74     47.10 o 
   6   8  11      283.44      303.11     44.77 o 
   7   8  11      186.76      222.30    102.97 o 
   8   8  11        1.19        0.00    170.43 o 
   9   8  11      306.18      323.42     35.93 o 
  10   8  11        4.13        0.00     26.68 o 
  11   8  11      400.08      424.35     49.63 o 
  12   8  11       11.14       33.09    105.36 o 
  13   8  11      334.89      416.36    137.03 o 
   0   9  11      632.44      588.04    126.45 o 
   1   9  11     3997.29     3562.98     60.28 o 
   2   9  11        6.68       16.82     73.42 o 
   3   9  11     1622.58     1639.13    110.92 o 
   4   9  11      246.50      270.45     61.90 o 
   5   9  11     2077.28     2093.06    155.16 o 
   6   9  11      185.04      163.69     50.47 o 
   7   9  11     1088.35     1153.65    128.49 o 
   8   9  11      485.40      517.42     56.62 o 
   9   9  11     1706.58     2202.35    180.73 o 
  10   9  11      303.99      408.91     74.05 o 
  11   9  11     2257.32     2158.97    126.90 o 
  12   9  11       10.24        0.00     80.30 o 
   1  10  11      348.23      302.42     31.93 o 
   2  10  11      228.65      248.02     66.70 o 
   3  10  11        4.90        0.00     44.12 o 
   4  10  11       22.23        7.42     34.19 o 
   5  10  11       97.58      231.20    126.47 o 
   6  10  11       56.53       42.85     32.06 o 
   7  10  11       13.25      105.90    165.44 o 
   8  10  11       46.70       51.68    105.71 o 
   9  10  11      654.59      662.67     54.28 o 
  10  10  11      367.35      396.01     57.16 o 
  11  10  11      281.25      275.96     31.81 o 
  12  10  11       36.05       11.65     33.96 o 
   0  11  11      869.91     1022.83    113.23 o 
   1  11  11     5403.44     4915.80    243.32 o 
   2  11  11       62.37       26.74     29.81 o 
   3  11  11     3500.34     3206.10    208.40 o 
   4  11  11        3.98      104.01    161.01 o 
   5  11  11     1949.65     1908.01     62.86 o 
   6  11  11      416.19      467.60     58.45 o 
   7  11  11     2323.77     2150.26    190.96 o 
   8  11  11       39.00       25.22     24.50 o 
   9  11  11     2076.36     2232.16    121.80 o 
  10  11  11      243.94      302.45    124.82 o 
  11  11  11     1590.52     1962.54    172.89 o 
  12  11  11        1.21        3.21    178.91 o 
   1  12  11      132.18      247.08    128.30 o 
   2  12  11        2.19        4.44    100.38 o 
   3  12  11      116.08       94.29     20.04 o 
   4  12  11       22.82       49.54     56.22 o 
   5  12  11        0.06       23.08    105.03 o 
   6  12  11      227.39      204.84     47.09 o 
   7  12  11      262.84      342.46     69.75 o 
   8  12  11      268.24      254.00    105.07 o 
   9  12  11       56.74      123.53     55.57 o 
  10  12  11      260.73      209.56     52.80 o 
  11  12  11       23.49       36.29    105.51 o 
  12  12  11       89.30       84.36    122.08 o 
   0  13  11      137.46      269.61    380.80 o 
   1  13  11     1245.39     1295.43    178.64 o 
   2  13  11       12.01       91.39    113.22 o 
   3  13  11      311.55      412.00     77.83 o 
   4  13  11       21.78       97.50    154.58 o 
   5  13  11      257.86      237.37     84.69 o 
   6  13  11      238.77      232.05     62.83 o 
   7  13  11      114.72       45.87     26.68 o 
   8  13  11       15.39        0.00    251.49 o 
   9  13  11      131.77      133.38     92.47 o 
  10  13  11        9.47        0.00     36.78 o 
  11  13  11      225.31      267.64    155.75 o 
   1  14  11      215.65      362.10    107.28 o 
   2  14  11      153.76      190.73     58.86 o 
   3  14  11        7.12        0.00     54.80 o 
   4  14  11       48.44       24.68     21.12 o 
   5  14  11        7.89        0.00     16.13 o 
   6  14  11        0.02        0.00    103.15 o 
   7  14  11        6.85        0.00     71.96 o 
   8  14  11        1.95        0.00     50.13 o 
   9  14  11        0.96       34.41    135.93 o 
  10  14  11       26.30       24.75    127.41 o 
  11  14  11      205.31      244.55    253.86 o 
   0  15  11     2435.00     2338.47    177.21 o 
   1  15  11     1875.16     1666.77    152.96 o 
   2  15  11       24.77        0.00     39.61 o 
   3  15  11     1525.42     1342.66    151.94 o 
   4  15  11      202.18      221.18    147.48 o 
   5  15  11     1263.16     1220.46    249.62 o 
   6  15  11       47.86        0.00     65.28 o 
   7  15  11     1043.30      978.57     85.88 o 
   8  15  11       23.41       11.72    176.53 o 
   9  15  11      965.79     1119.21     82.24 o 
  10  15  11       91.07      103.02     54.59 o 
   1  16  11       13.05       56.35     84.40 o 
   2  16  11       10.91       14.50    174.87 o 
   3  16  11      123.95      150.56     54.19 o 
   4  16  11       57.11       73.44    108.35 o 
   5  16  11      267.11      335.42    231.58 o 
   6  16  11       67.18      142.11    117.72 o 
   7  16  11       65.73      106.31    103.20 o 
   8  16  11        6.30        0.00     97.74 o 
   9  16  11       79.33       80.47    108.65 o 
  10  16  11       20.94       59.77    167.52 o 
   0  17  11      264.04      301.94    103.98 o 
   1  17  11     3392.34     3472.77    131.69 o 
   2  17  11      235.28      237.52     62.94 o 
   3  17  11     2834.12     2453.30    229.08 o 
   4  17  11      170.57      165.06     46.73 o 
   5  17  11     1253.43     1443.14    114.25 o 
   6  17  11      183.22      179.44     68.04 o 
   7  17  11     1631.90     1821.54    154.01 o 
   8  17  11       15.71        0.00     27.05 o 
   9  17  11     1924.13     2465.81    265.11 o 
   1  18  11        6.40       13.19    176.63 o 
   2  18  11       52.50       90.81    117.73 o 
   3  18  11       22.62        0.00     34.20 o 
   4  18  11      127.89      162.23     66.48 o 
   5  18  11        4.62        0.00    155.38 o 
   6  18  11        6.88        0.00     19.27 o 
   7  18  11        2.10       49.32    133.16 o 
   8  18  11       13.38        7.98     44.69 o 
   9  18  11       95.42      141.48    217.28 o 
   0  19  11       74.13      109.90     35.30 o 
   1  19  11     1206.80     1611.15    197.98 o 
   2  19  11      209.00      230.52     73.90 o 
   3  19  11      717.94      893.53     84.06 o 
   4  19  11      149.93      112.24    158.98 o 
   5  19  11       16.16       51.56    200.65 o 
   6  19  11      353.08      337.11     20.60 o 
   7  19  11      229.60      275.20    106.82 o 
   8  19  11        0.38        0.00     49.73 o 
   1  20  11       18.40        0.00     44.21 o 
   2  20  11       69.27      126.40    153.58 o 
   3  20  11        1.53       64.77    126.81 o 
   4  20  11      226.34      247.02     81.13 o 
   5  20  11       13.65        3.85     43.69 o 
   6  20  11       56.86       66.98     69.41 o 
   7  20  11        8.71        0.97     37.85 o 
   0  21  11       12.76      161.64    289.58 o 
   1  21  11       81.21      146.51     38.14 o 
   2  21  11      156.87      155.05     74.53 o 
   3  21  11      506.59      599.53    266.72 o 
   4  21  11        4.18       33.80     90.29 o 
   5  21  11      647.42      738.76    277.14 o 
   6  21  11       66.24       65.57     82.46 o 
   1  22  11       21.51        7.38     65.84 o 
   2  22  11        6.86        0.00     31.21 o 
   3  22  11      147.13      157.36     41.71 o 
   4  22  11      160.43      143.40    122.00 o 
   5  22  11       60.27      110.60    228.93 o 
   0  23  11      301.85      396.95    210.28 o 
   1  23  11      911.02     1206.18    114.78 o 
   2  23  11      106.39      130.46    101.41 o 
   3  23  11      747.61      784.36    173.85 o 
   0   0  12     2099.15     1807.24    197.58 o 
   1   0  12     6537.10     6931.86    363.03 o 
   2   0  12     1686.02     1718.90    194.27 o 
   3   0  12     5229.33     5104.93    721.89 o 
   4   0  12      873.86     1439.18    419.51 o 
   5   0  12     3237.89     2897.91    152.58 o 
   6   0  12      285.36      486.15    170.94 o 
   7   0  12     4072.99     3733.37     57.95 o 
   8   0  12       43.58       17.70     37.57 o 
   9   0  12     1099.54     1330.55    190.58 o 
  10   0  12      395.25      525.98    106.12 o 
  11   0  12     1522.92     1980.33    204.05 o 
   1   1  12        1.78        0.00     31.26 o 
   2   1  12       48.24       44.35     18.52 o 
   3   1  12       16.37       16.83     62.01 o 
   4   1  12       58.06      126.11    133.67 o 
   5   1  12      164.59      198.67    124.84 o 
   6   1  12       11.12       59.62     62.03 o 
   7   1  12      207.10      241.24    109.03 o 
   8   1  12       17.09        0.00    127.07 o 
   9   1  12      215.80      192.85     71.63 o 
  10   1  12      126.14      110.17     89.78 o 
  11   1  12       54.49       66.90     54.53 o 
   0   2  12      650.60      587.13    109.06 o 
   1   2  12      712.03     1010.12    107.84 o 
   2   2  12      629.01      617.93     64.12 o 
   3   2  12     1257.97     1763.94    136.84 o 
   4   2  12      607.07      677.67     90.46 o 
   5   2  12       29.61       96.48     71.53 o 
   6   2  12      217.11      357.23    102.12 o 
   7   2  12     1118.45     1358.92    123.12 o 
   8   2  12      184.28      174.52     34.29 o 
   9   2  12      141.87       94.82     69.55 o 
  10   2  12      520.30      514.21     75.79 o 
  11   2  12      285.74      348.89     95.15 o 
   1   3  12       47.73       16.35     46.42 o 
   2   3  12       65.39        6.60     13.12 o 
   3   3  12      101.03      151.48     46.62 o 
   4   3  12      398.52      483.78    180.71 o 
   5   3  12       24.12        0.00     11.86 o 
   6   3  12       10.52       15.66     99.60 o 
   7   3  12        0.34        0.00     11.54 o 
   8   3  12       18.82        0.00     85.81 o 
   9   3  12        4.35        0.00    115.58 o 
  10   3  12        6.05        0.00     83.94 o 
  11   3  12      136.47       62.63     34.17 o 
   0   4  12      759.27      791.07     88.62 o 
   1   4  12      392.28      366.06     35.02 o 
   2   4  12      132.99      186.24     38.54 o 
   3   4  12      572.70      658.42     87.10 o 
   4   4  12       89.93      141.25     72.13 o 
   5   4  12      598.22      533.78    102.86 o 
   6   4  12      158.05      151.46    116.95 o 
   7   4  12      285.48      254.46     41.05 o 
   8   4  12       19.62        0.00     72.63 o 
   9   4  12      125.31      201.71    209.31 o 
  10   4  12        2.68        0.00     29.76 o 
  11   4  12       99.22      246.28    175.92 o 
   1   5  12      110.51      103.38     39.96 o 
   2   5  12       76.18       95.91     55.31 o 
   3   5  12      796.17      872.33     73.62 o 
   4   5  12       97.01       82.63     66.09 o 
   5   5  12      340.35      328.05     34.23 o 
   6   5  12       69.94       35.59    186.92 o 
   7   5  12       20.35        0.00    114.16 o 
   8   5  12       59.29       29.57     23.25 o 
   9   5  12       48.29        5.46     28.18 o 
  10   5  12       12.82       55.18    144.27 o 
  11   5  12      334.48      272.40     49.58 o 
   0   6  12     2968.20     3068.94    209.42 o 
   1   6  12     1300.56     1204.49    100.75 o 
   2   6  12     1728.60     1879.60    135.70 o 
   3   6  12     2311.30     2378.26    124.34 o 
   4   6  12     1429.47     1669.23    121.57 o 
   5   6  12     1969.75     1662.51    200.38 o 
   6   6  12      251.90      440.60     98.00 o 
   7   6  12     1264.03     1256.11     99.47 o 
   8   6  12     1117.21     1134.47    120.74 o 
   9   6  12      805.58     1011.08     78.01 o 
  10   6  12       91.89      153.26     80.03 o 
  11   6  12      512.26      692.43     68.28 o 
   1   7  12        5.66        0.00    124.47 o 
   2   7  12       67.07      102.34     30.00 o 
   3   7  12      855.86      853.69     60.49 o 
   4   7  12        0.82        0.00     27.04 o 
   5   7  12       14.00        0.00     96.77 o 
   6   7  12       22.05       19.66     37.70 o 
   7   7  12       85.62       45.26     33.12 o 
   8   7  12        1.17        1.79     95.36 o 
   9   7  12       89.93       59.16     16.84 o 
  10   7  12        9.07        0.00     27.86 o 
   0   8  12     1088.30     1069.03    127.97 o 
   1   8  12     1245.90     1138.95    160.28 o 
   2   8  12      555.76      553.11     90.60 o 
   3   8  12      865.15      842.92    145.88 o 
   4   8  12      577.93      934.55    133.35 o 
   5   8  12     2020.56     1858.28     71.36 o 
   6   8  12      467.84      464.57    128.77 o 
   7   8  12      708.31      691.12    158.68 o 
   8   8  12      537.25      804.18    173.49 o 
   9   8  12      494.68      691.63    117.60 o 
  10   8  12      362.63      447.73    176.83 o 
   1   9  12       61.89       78.97     83.86 o 
   2   9  12       49.87       36.33     70.76 o 
   3   9  12       79.57      183.32    149.31 o 
   4   9  12        2.40       14.15    101.13 o 
   5   9  12        0.19        8.89     72.86 o 
   6   9  12       25.74       32.13    108.24 o 
   7   9  12       49.85      117.39     85.55 o 
   8   9  12       50.63       71.38    105.18 o 
   9   9  12      326.68      409.15     72.69 o 
  10   9  12       10.18        0.00     17.12 o 
   0  10  12       47.83       73.48    118.69 o 
   1  10  12       47.58       23.33      5.95 o 
   2  10  12      197.75      323.27    104.07 o 
   3  10  12      114.82      193.15    135.56 o 
   4  10  12       20.74       14.11     39.47 o 
   5  10  12       78.46      101.87    105.86 o 
   6  10  12      142.30      172.14     44.43 o 
   7  10  12      119.69      124.89     72.67 o 
   8  10  12      128.40      136.27     13.75 o 
   9  10  12       21.83        0.00     20.74 o 
  10  10  12        5.05        0.00     57.96 o 
   1  11  12        1.46        0.00     63.48 o 
   2  11  12       28.04       14.40     55.44 o 
   3  11  12        8.73        0.00     27.43 o 
   4  11  12       20.84        0.00     26.32 o 
   5  11  12       18.80        0.00    129.00 o 
   6  11  12        4.99        4.59     58.65 o 
   7  11  12      381.47      369.64    101.77 o 
   8  11  12        5.54        0.00     37.09 o 
   9  11  12       19.36       41.59     73.80 o 
   0  12  12     2437.84     2395.18    157.09 o 
   1  12  12      961.97      833.34     62.26 o 
   2  12  12     1261.24     1293.00    132.39 o 
   3  12  12      240.85      194.65     93.41 o 
   4  12  12       79.54      184.55    106.98 o 
   5  12  12      647.98      799.66     72.47 o 
   6  12  12      387.19      450.87     53.01 o 
   7  12  12      198.25      163.20     89.01 o 
   8  12  12        4.41        0.00     38.70 o 
   9  12  12      752.94     1040.71     95.48 o 
   1  13  12       97.52      103.24     83.01 o 
   2  13  12        0.23        0.00     67.80 o 
   3  13  12       60.91      104.25     92.84 o 
   4  13  12      244.74      236.93     20.71 o 
   5  13  12        1.32        0.00    108.09 o 
   6  13  12        0.72        0.00     19.85 o 
   7  13  12        7.48        0.00    100.48 o 
   8  13  12       76.19      116.87    154.44 o 
   0  14  12     1322.65     1243.99    290.50 o 
   1  14  12     3395.38     3291.18     79.60 o 
   2  14  12     2236.24     2192.27    121.96 o 
   3  14  12     2247.83     2208.12     98.31 o 
   4  14  12       11.38        0.00      9.41 o 
   5  14  12     1994.23     2037.98     92.77 o 
   6  14  12        5.70        0.00    126.40 o 
   7  14  12      454.62      387.82     67.46 o 
   8  14  12       47.49       20.71     94.22 o 
   1  15  12      116.57      199.71    158.09 o 
   2  15  12       33.41       58.05    177.77 o 
   3  15  12       99.11      210.50    198.22 o 
   4  15  12       14.09       28.52    115.43 o 
   5  15  12      146.01      121.93     25.38 o 
   6  15  12      126.96      118.68     18.92 o 
   7  15  12       15.20        0.00     26.22 o 
   0  16  12      784.05      747.80     99.57 o 
   1  16  12      506.49      721.31     81.81 o 
   2  16  12      251.84      228.93     29.84 o 
   3  16  12      378.54      381.06     87.00 o 
   4  16  12       13.10        0.00     48.78 o 
   5  16  12       75.77      155.77    134.27 o 
   6  16  12      198.46      211.94     39.68 o 
   1  17  12       84.08       70.92     74.65 o 
   2  17  12       17.72        1.01     33.74 o 
   3  17  12      121.36      176.95    228.33 o 
   4  17  12      168.14      142.09     21.99 o 
   5  17  12        0.16        0.00    146.35 o 
   0  18  12      215.99      239.24     91.35 o 
   1  18  12      179.18      190.62     39.80 o 
   2  18  12       44.18      113.36     98.15 o 
   3  18  12      196.19      131.00     57.39 o 
   4  18  12      353.51      405.00     66.70 o 
   1  19  12        7.08        0.00    117.52 o 
   2  19  12       85.91      189.74    251.64 o 
   1   0  13       77.61       28.28     62.13 o 
   2   0  13      393.85      506.30    153.22 o 
   3   0  13        3.96        1.89     33.82 o 
   4   0  13      599.13      804.26    137.22 o 
   5   0  13      325.14      416.29    240.25 o 
   6   0  13      215.13      189.62     66.65 o 
   7   0  13       15.96        8.24    125.66 o 
   8   0  13      523.68      555.29    268.89 o 
   0   1  13      164.75      178.00    141.89 o 
   1   1  13       95.30       85.88     70.20 o 
   2   1  13      349.16      306.01     53.08 o 
   3   1  13      149.28      133.75     28.40 o 
   4   1  13       88.16       65.07     28.54 o 
   5   1  13      108.88      193.05     90.78 o 
   6   1  13      106.23      125.02     93.76 o 
   7   1  13      216.75      199.09     57.63 o 
   8   1  13       47.76       21.64    123.70 o 
   1   2  13       58.10      123.69    175.68 o 
   2   2  13      113.65      155.27    221.08 o 
   3   2  13        0.35        0.00     28.23 o 
   4   2  13      938.99     1047.76    102.33 o 
   5   2  13      202.47      220.65     76.44 o 
   6   2  13      119.93      109.86     35.84 o 
   7   2  13       56.86       96.12     87.78 o 
   8   2  13      177.56      179.95    156.20 o 
   0   3  13     1509.79     1690.32    108.31 o 
   1   3  13      763.66      686.09     39.97 o 
   2   3  13      750.12      874.74    197.13 o 
   3   3  13      519.00      660.90     72.23 o 
   4   3  13      484.46      608.25    105.96 o 
   5   3  13      752.96      617.94    167.62 o 
   6   3  13      552.72      972.35    148.40 o 
   7   3  13      610.86      714.04     77.52 o 
   8   3  13      455.01      440.62    106.51 o 
   1   4  13      143.92      175.70     66.89 o 
   2   4  13       15.79        0.00      9.63 o 
   3   4  13       27.74       29.00    104.54 o 
   4   4  13      316.17      252.33     42.09 o 
   5   4  13       95.65       86.91     28.90 o 
   6   4  13       18.57        0.00    109.61 o 
   7   4  13        3.94        0.00     58.83 o 
   8   4  13       39.75       18.51     94.56 o 
   0   5  13      237.06      328.07    127.56 o 
   1   5  13      457.62      466.76     73.46 o 
   2   5  13      364.71      395.14     89.20 o 
   3   5  13      276.67      212.62     28.95 o 
   4   5  13      229.38      336.95    116.15 o 
   5   5  13      294.89      318.29    146.64 o 
   6   5  13      161.67      133.84     40.54 o 
   7   5  13      202.76      162.76     27.66 o 
   1   6  13       24.20        1.02     44.62 o 
   2   6  13        9.76        0.00     15.01 o 
   3   6  13       67.49      100.88    177.99 o 
   4   6  13        1.91        0.00     41.51 o 
   5   6  13       95.33      134.20    145.10 o 
   6   6  13        4.79        0.00     29.56 o 
   7   6  13        7.35        0.00     12.25 o 
   0   7  13       14.20        0.65    133.13 o 
   1   7  13      143.18      244.48    110.12 o 
   2   7  13       64.58       85.28    219.61 o 
   3   7  13        0.66        0.00    272.16 o 
   4   7  13        0.36        0.00     56.36 o 
   5   7  13       36.97        0.00     68.50 o 
   6   7  13      154.29      133.29     81.17 o 
   7   7  13       10.49        6.20     33.57 o 
   1   8  13        9.44        0.00     43.07 o 
   2   8  13       42.35       27.83     68.56 o 
   3   8  13       85.28       79.61    112.26 o 
   4   8  13        4.14        0.00     23.50 o 
   5   8  13      127.02      114.40    214.55 o 
   6   8  13        5.26        0.00     23.98 o 
   0   9  13     1119.31     1175.11    151.99 o 
   1   9  13       59.39        0.00     35.79 o 
   2   9  13      891.96      848.73    143.07 o 
   3   9  13      617.28      723.42     83.37 o 
   4   9  13      746.46     1175.64    146.24 o 
   5   9  13      378.28      283.55    102.01 o 
   6   9  13      203.41      273.60     80.96 o 
   1  10  13        1.76        0.00      6.62 o 
   2  10  13        0.00        0.00     20.25 o 
   3  10  13        0.19       56.91    231.31 o 
   4  10  13       11.49        0.00     66.77 o 
   5  10  13        4.25        5.96    102.18 o 
   0  11  13     1184.49     1504.55    151.47 o 
   1  11  13      106.34      223.20    264.75 o 
   2  11  13     1226.88     1303.29    106.58 o 
   3  11  13      995.61      895.00    125.60 o 
   4  11  13      397.65      319.85     54.85 o 
   5  11  13      840.13      977.04    112.73 o 
   1  12  13        2.96        1.98    123.69 o 
   2  12  13       27.34        0.00     87.81 o 
   3  12  13       16.27        0.00     36.31 o 
   4  12  13       17.11        0.00    114.83 o 
   0  13  13       10.67       34.14    253.67 o 
   1  13  13        2.18        8.28     98.52 o 
   2  13  13      150.75      163.58    123.41 o 
   3  13  13      363.60      360.40     34.41 o 
   1  14  13       13.92        0.00     30.74 o 
                                                 
